# Supplementary material for: Global decarbonization potential of CO2 mineralization in concrete materials
Source: Proc Natl Acad Sci U S A. 2024 Jul 8;121(29):e2313475121. doi: 10.1073/pnas.2313475121 (PMC11260098; doi:10.1073/pnas.2313475121)
Supplement: Supplementary file 2 — Dataset S01 (XLSX) [file pnas.2313475121.sd01.xlsx]

## Sheet: Tab 1
Title: Table of contents
Description: Supplementary Information S2, Justin G. Driver a,1,^, Ellina Bernard b,c,2,^, Piera Patrizio d,3,^, Paul S. Fennell a,4, Karen Scrivener e,5, Rupert J. Myers b,6,*, Global decarbonisation potential of CO2 mineralisation in concrete materials
General notes: * Corresponding author. ^ Joint first authors. E-mail: 1 justin.driver@hotmail.com, 2 ellina.bernard@empa.ch; 3 p.patrizio@imperial.ac.uk, 4 p.fennell@imperial.ac.uk; 5 karen.scrivener@epfl.ch, 6 r.myers@imperial.ac.uk.
Tab #	Title
1	Table of contents
2	CO2 generation
3	CSM generation input data
4	Misc. generation input data
5	CSM generation output
6	CSM compos. & carbonation
7	CO2 uptake potential
8	Composite PC
9	PCC
10	Composite PC PCC
11	C EOL CP
12	C EOL CP cement
13	PC clinker CSW
14	Composite PC CSW
15	RCA
16	C-RCA
17	C-LA
18	C-NA
19	Hydrated RM PC concr
20	CO2 injected RM PC concr
21	CCSC binder
22	CCSC concrete
23	C-PC concr (unrein)
24	PC concr (reinfo)
25	C-PC concr (reinfo)
26	LCA results
27	LCA results - P analysis
28	LCA results - M analysis
29	LCA data properties
30	Claims - P
31	Claims - M
32	TEA assumptions
33	Cost of cement production
34	Cost of CO2 storage
35	CCU_CCS cost comparison
36	MC analysis
37	Demand projections
38	Market potential

## Sheet: Tab 2
Title: CO2 generation
Description: Generation of CO2 emissions, 2018
General notes:
Parameter	Emission Type	Value	Unit	Source
Global Total CO2 Emissions	Total	33.6371	Gt	https://www.iea.org/data-and-statistics/data-browser?country=WORLD&fuel=CO2%20emissions&indicator=TotCO2
Sectors (without reallocation of Electricity & Heat)
Electricity & Heat	Total	14.182	Gt	https://www.iea.org/data-and-statistics/data-browser?country=WORLD&fuel=CO2%20emissions&indicator=TotCO2
Other Energy	Total	1.621	Gt	https://www.iea.org/data-and-statistics/data-browser?country=WORLD&fuel=CO2%20emissions&indicator=TotCO2
Industry	Total	6.18	Gt	https://www.iea.org/data-and-statistics/data-browser?country=WORLD&fuel=CO2%20emissions&indicator=TotCO2
Transport	Total	8.207	Gt	https://www.iea.org/data-and-statistics/data-browser?country=WORLD&fuel=CO2%20emissions&indicator=TotCO2
Other	Total	3.4471	Gt	https://www.iea.org/data-and-statistics/data-browser?country=WORLD&fuel=CO2%20emissions&indicator=TotCO2
Sectors (with reallocation of Electricity & Heat)
Electricity & Heat	Total	0	Gt	https://www.iea.org/data-and-statistics/data-browser?country=WORLD&fuel=CO2%20emissions&indicator=TotCO2
Other Energy	Total	0	Gt	https://www.iea.org/data-and-statistics/data-browser?country=WORLD&fuel=CO2%20emissions&indicator=TotCO2
Industry	Total	12.3	Gt	https://www.iea.org/data-and-statistics/data-browser?country=WORLD&fuel=CO2%20emissions&indicator=TotCO2
Transport	Total	8.5	Gt	https://www.iea.org/data-and-statistics/data-browser?country=WORLD&fuel=CO2%20emissions&indicator=TotCO2
Other	Total	10.6	Gt	https://www.iea.org/data-and-statistics/data-browser?country=WORLD&fuel=CO2%20emissions&indicator=TotCO2
Breakdown of Electricity & Heat
Electricity & Heat	Total	14.0278	Gt	https://www.iea.org/data-and-statistics/data-browser?country=WORLD&fuel=CO2%20emissions&indicator=CO2EleBySource, https://www.iea.org/reports/greenhouse-gas-emissions-from-energy-overview/emissions-by-sector#abstract
Coal-fired	Total	10.3273	Gt	https://www.iea.org/data-and-statistics/data-browser?country=WORLD&fuel=CO2%20emissions&indicator=CO2EleBySource, https://www.iea.org/reports/greenhouse-gas-emissions-from-energy-overview/emissions-by-sector#abstract
Gas-Fired	Total	3.0535	Gt	https://www.iea.org/data-and-statistics/data-browser?country=WORLD&fuel=CO2%20emissions&indicator=CO2EleBySource, https://www.iea.org/reports/greenhouse-gas-emissions-from-energy-overview/emissions-by-sector#abstract
Oil-Fired	Total	0.647	Gt	https://www.iea.org/data-and-statistics/data-browser?country=WORLD&fuel=CO2%20emissions&indicator=CO2EleBySource, https://www.iea.org/reports/greenhouse-gas-emissions-from-energy-overview/emissions-by-sector#abstract
Breakdown of Industry
Industrial	Direct	8.5	Gt	https://www.iea.org/reports/tracking-industry-2020
Cement	Direct	2.3	Gt	https://www.iea.org/reports/tracking-industry-2020
Iron & Steel	Direct	2.1	Gt	https://www.iea.org/reports/tracking-industry-2020
Chemicals & Petrochemicals	Direct	1.2	Gt	https://www.iea.org/reports/tracking-industry-2020
Pulp & Paper	Direct	0.2	Gt	https://www.iea.org/reports/tracking-industry-2020
Aluminium	Direct	0.2	Gt	https://www.iea.org/reports/tracking-industry-2020
Other	Direct	2.5	Gt	https://www.iea.org/reports/tracking-industry-2020
Power Consumption (***Inferred)	Indirect	3.8	Gt	https://www.iea.org/reports/greenhouse-gas-emissions-from-energy-overview/emissions-by-sector#abstract
Power Generation
Power Generation (exc. Direct Industry, but Inc. Indirect Industry)	Total	13.483	Gt	Inferred
Coal-fired	Total	9.92622	Gt
Gas-Fired	Total	2.93491	Gt
Oil-Fired	Total	0.621872	Gt
		21.583	Gt CO2 from main point sources
		0.641643	% of global CO2 emissions
		0.490422	10^15 mol CO2 from main point sources
		0.490422	10^15 mol CaO
		27.5014	Gt CaO

## Sheet: Tab 3
Title: CSM generation input data
Description: Data for carbonatable solid materials used to calculate their generation rates and CO2 uptake potentials in 2020
General notes:
Material	Production/generation, 2020 (Gt/y)	Notes
Cement	4.171	IEA Cement Roadmap https://iea.blob.core.windows.net/assets/cbaa3da1-fd61-4c2a-8719-31538f59b54f/TechnologyRoadmapLowCarbonTransitionintheCementIndustry.pdf
Iron	1.4044	IEA Iron & Steel Roadmap https://www.iea.org/data-and-statistics/charts/global-iron-production-by-technology-in-the-sustainable-development-scenario-1990-2070, https://iea.blob.core.windows.net/assets/7f8aed40-89af-4348-be19-c8a67df0b9ea/Energy_Technology_Perspectives_2020_PDF.pdf
Steel	1.9	IEA Iron & Steel Roadmap https://www.iea.org/reports/iron-and-steel-technology-roadmap
Coal	5.452	IEA World Energy Outlook https://iea.blob.core.windows.net/assets/beceb956-0dcf-4d73-89fe-1310e3046d68/NetZeroby2050-ARoadmapfortheGlobalEnergySector_CORR.pdf, https://www.iea.org/reports/world-energy-outlook-2019/coal
Municipal solid waste	2.02	Statista https://www.statista.com/statistics/916625/global-generation-of-municipal-solid-waste-forecast/, https://datacatalog.worldbank.org/dataset/what-waste-global-database
Paper	0.399	Statista https://www.statista.com/statistics/1089078/demand-paper-globally-until-2030/
Phosphoric acid	0.0878	Statista https://www.statista.com/statistics/438996/potential-supply-of-phosphoric-acid-fertilizer-worldwide/, https://www.annualreviews.org/doi/pdf/10.1146/annurev-environ-010213-113300, https://api.ifastat.org/reports/download/13362, ***UPDATED VALUES FOR 2019: https://www.ifastat.org/supply/Phosphate%20Products/Processed%20Phosphates
Glass	0.137729	Statista https://www.statista.com/statistics/1055604/key-figures-glass-recycling-globally/
Alumina	0.124157	International Aluminium https://alucycle.international-aluminium.org/public-access/, https://www.researchgate.net/figure/Mass-energy-balance-of-the-Bayer-process-followed-by-the-Red-Mud-process_fig3_234004241
Water (consumption)	1487	Statista https://www.statista.com/statistics/1012228/global-consumption-for-water-by-sector/
End-of-life cement	0.8186	In concrete and mortar, from Shah et al. Nat Comm 2022 https://doi.org/10.1038/s41467-022-33289-7
…in concrete	0.49116	Assuming 60% of cement is in concrete (values for Brazil representing world average, from LCCI 2016 eco-efficient cements report)
…in mortar	0.32744	Assuming 40% of cement is in mortar (values for Brazil representing world average, from LCCI 2016 eco-efficient cements report)
End-of-life binder	1.39162	Sum of end-of-life binder in concrete and mortar
…in concrete	0.73674	Assuming w/c ratio = 0.5 (typical average mix design) and material is uncarbonated
…in mortar	0.65488	Assuming w/c ratio = 1 (typical average mix design) and material is uncarbonated
End-of-life concrete	3.2744	Assuming typical average mix design of 15% cement, 30% fine aggregate, 46% coarse aggregate, 9% water
End-of-life mortar	2.72867	Assuming typical average mix design of 12% cement, 4% lime, 73% fine aggregate, 11% water
Construction and demolition waste	5.64552	Assuming construction and demolition waste concrete is 58% of total construction and demolition waste generation, from Islam et al. Waste Manage 2019 https://doi.org/10.1016/j.wasman.2019.05.049
...Construction and demolition waste concrete	3.2744	Assuming all end-of-life concrete is construction and demolition waste concrete
...Construction and demolition waste mortar	0.338731	Assuming construction and demolition waste contains 6% mortar, from Islam et al. Waste Manage 2019 https://doi.org/10.1016/j.wasman.2019.05.049
Dissipative losses of end-of-life mortar	2.38994

## Sheet: Tab 4
Title: Misc. generation input data
Description: Additional data used to calculate generation rates and CO2 uptake potentials of carbonatable solid materials in 2020
General notes:
Concrete and mortar mix designs
Material	Water	Cement	Fine aggregate	Course aggregate	Density	Source
Concrete, median values	194.878	358.34	728.32	1083.08	2364.62	Daniel Reis, personal communication (Brazilian mix designs)
Material	Cement	Lime	Fine aggregate	Water	Density	Source
Mortar, median values	258.657	89.3952	1607.27	255.415	2210.73	Daniel Reis, personal communication (Brazilian mix designs)
Proportion of concrete in construction and demolition waste
Country	Fraction%	Source
Kuwait	31.981	https://doi.org/10.1016/j.wasman.2019.05.049
US	76.818	https://doi.org/10.1016/j.wasman.2019.05.049
Norway	83.952	https://doi.org/10.1016/j.wasman.2019.05.049
Spain	47.804	https://doi.org/10.1016/j.wasman.2019.05.049
Portugal	61.791	https://doi.org/10.1016/j.wasman.2019.05.049
China	47.034	https://doi.org/10.1016/j.wasman.2019.05.049
Bangladesh	60.015	https://doi.org/10.1016/j.wasman.2019.05.049
Average	58.485
Std. Dev	16.6717
Proportion of mortar in construction and demolition waste
Country	Fraction%	Source
Kuwait	24.822	https://doi.org/10.1016/j.wasman.2019.05.049
US	0	https://doi.org/10.1016/j.wasman.2019.05.049
Norway	0	https://doi.org/10.1016/j.wasman.2019.05.049
Spain	0	https://doi.org/10.1016/j.wasman.2019.05.049
Portugal	0	https://doi.org/10.1016/j.wasman.2019.05.049
China	6.003	https://doi.org/10.1016/j.wasman.2019.05.049
Bangladesh	8.914	https://doi.org/10.1016/j.wasman.2019.05.049
Average	5.677
Std. Dev	8.50234
Steelmaking Slags
Steelmaking Process	Slag (kg/tonne of Steel)
	Primary	Secondary	Total	Total (wt%)
BF	275	20	295	29.5
BOF	126	3	129	12.9
EAF	169	13	182	18.2
Steelmaking slags
Steelmaking Process	Fraction of Production, 2020
BOF	71
EAF	29
TOTAL	100
Ironmaking slags
Ironmaking Process	Fraction of Production, 2020
BF	91.014
DRI	8.18855
SR	0.797494
TOTAL	100
Cement kiln dust and cement bypass dust
On-site utilisation	50	%
Sewage Sludge from Wastewater
Sludge from Water
Stream	Volumetric		Suspended Solids		Solids Density		Source
Influent Water (Waste)	136500	m3/d	30030	kg/d	0.22	kg/m3	https://link.springer.com/content/pdf/10.1007/s11356-014-4013-2.pdf
Effluent Water (Treated)	136376	m3/d	1909.3	kg/d	0.0139875	kg/m3	https://link.springer.com/content/pdf/10.1007/s11356-014-4013-2.pdf
Sludge	124.5	m3/d	24905.6	kg/d	0.182459	kg/m3	https://link.springer.com/content/pdf/10.1007/s11356-014-4013-2.pdf
Sludge per Influent					0.000182459	kg/kg
Sludge per Influent					0.000182459	t/t
Sludge per Influent					0.182459	kg/t
To check against assumed generation from Statista
Waste Water Generation	Wastewater treated
Country	km3/y	m3/y	t/y	Mt/y	Gt/y
Antigua & Barbuda	0.0002	200000	200000	0.2	0.0002
Argentina	0.104	104000000	104000000	104	0.104
Belize		0	0	0	0
Bolivia	0.034	34000000	34000000	34	0.034
Brazil	0.885	885000000	885000000	885	0.885
Chile	0.048	48000000	48000000	48	0.048
Columbia	0.597	597000000	597000000	597	0.597
Costa Rica	0.005	5000000	5000000	5	0.005
Cuba	0.109	109000000	109000000	109	0.109
Dominican Republic	0.131	131000000	131000000	131	0.131
Ecuador	0.158	158000000	158000000	158	0.158
El Salvador	0	0	0	0	0
Guatemala	0.006	6000000	6000000	6	0.006
Mexico	3.11	3110000000	3110000000	3110	3.11
Nicaragua	0.007	7000000	7000000	7	0.007
Panama	0	0	0	0	0
Paraguay	0	0	0	0	0
Peru	0.275	275000000	275000000	275	0.275
Venezuela	0	0	0	0	0
Austria	1.061	1061000000	1061000000	1061	1.061
Belgium		0	0	0	0
Bosnia & Herzegovina	0.003	3000000	3000000	3	0.003
Bulgaria	0.387	387000000	387000000	387	0.387
Croatia	0.267	2.67e+08	2.67e+08	267	0.267
Cyprus	0.245	245000000	245000000	245	0.245
Czech Republic	0.871	871000000	871000000	871	0.871
Denmark	0.802	802000000	802000000	802	0.802
France	6.654	6654000000	6654000000	6654	6.654
Germany	5.213	5213000000	5213000000	5213	5.213
Greece	0.566	566000000	566000000	566	0.566
Hungary	0.414	414000000	414000000	414	0.414
Ireland	0.29	290000000	290000000	290	0.29
Italy	0.3902	390200000	390200000	390.2	0.3902
Kosovo		0	0	0	0
Luxembourg	0.04	40000000	40000000	40	0.04
Malta	0.003	3000000	3000000	3	0.003
Monaco	0.006	6000000	6000000	6	0.006
Montenegro	0.015	15000000	15000000	15	0.015
Netherlands	1.818	1818000000	1818000000	1818	1.818
Poland	1.174	1174000000	1174000000	1174	1.174
Portugal	0.561	561000000	561000000	561	0.561
Republic of Macedonia	0.02	20000000	20000000	20	0.02
Romania	0.811	811000000	811000000	811	0.811
Serbia	0.189	189000000	189000000	189	0.189
Slovakia	0.484	484000000	484000000	484	0.484
Slovenia	0.146	146000000	146000000	146	0.146
Spain	4.57	4570000000	4570000000	4570	4.57
Sweden	0.539	539000000	539000000	539	0.539
Switzerland		0	0	0	0
UK	3.806	3806000000	3806000000	3806	3.806
Algeria	0.15	150000000	150000000	150	0.15
Bahrain	0.062	62000000	62000000	62	0.062
Egypt	4.8	4800000000	4800000000	4800	4.8
Iran	0.821	821000000	821000000	821	0.821
Iraq	0.58	580000000	580000000	580	0.58
Israel	0.45	450000000	450000000	450	0.45
Jordan	0.115	115000000	115000000	115	0.115
Kuwait	0.25	250000000	250000000	250	0.25
Lebanon	0.004	4000000	4000000	4	0.004
Libya	0.04	40000000	40000000	40	0.04
Morocco	0.124	124000000	124000000	124	0.124
Oman	0.037	37000000	37000000	37	0.037
Palestine	0.03	30000000	30000000	30	0.03
Qatar	0.058	58000000	58000000	58	0.058
Saudi Arabia	0.548	548000000	548000000	548	0.548
Syria	0.55	550000000	550000000	550	0.55
Tunisia	0.226	226000000	226000000	226	0.226
Turkey	2.719	2719000000	2719000000	2719	2.719
UAE	0.289	289000000	289000000	289	0.289
Yemen	0.046	46000000	46000000	46	0.046
Botswana	0.008	8000000	8000000	8	0.008
Burkina Faso		0	0	0	0
Cote d'Ivoire	0.0001	100000	100000	0.1	0.0001
Djibouti		0	0	0	0
Eritrea		0	0	0	0
Ethiopia		0	0	0	0
Ghana	0.022	22000000	22000000	22	0.022
Lesotho		0	0	0	0
Mauritania	0.0007	700000	700000	0.7	0.0007
Mauritius	0.039	39000000	39000000	39	0.039
Namibia		0	0	0	0
Senegal	0.015	15000000	15000000	15	0.015
Seychelles	0.0009	900000	900000	0.9	0.0009
South Africa	3.2	3200000000	3200000000	3200	3.2
Swaziland	0.009	9000000	9000000	9	0.009
Uganda		0	0	0	0
Australia	1.779	1779000000	1779000000	1779	1.779
New Zealand	0.548	548000000	548000000	548	0.548
Bangaldesh		0	0	0	0
Bhutan		0	0	0	0
Cambodia	0.0002	200000	200000	0.2	0.0002
China	17.89	17890000000	17890000000	17890	17.89
India	4.302	4302000000	4302000000	4302	4.302
Japan	14.65	14650000000	14650000000	14650	14.65
Laos		0	0	0	0
Malaysia	0.398	398000000	398000000	398	0.398
Maldives		0	0	0	0
Mongolia	0.083	83000000	83000000	83	0.083
Myanmar		0	0	0	0
Nepal	0.006	6000000	6000000	6	0.006
Pakistan	0.548	548000000	548000000	548	0.548
Philippines	0.01	10000000	10000000	10	0.01
Rep. of Korea	4.18	4.18e+09	4.18e+09	4180	4.18
Singapore		0	0	0	0
Sri Lanka		0	0	0	0
Thailand	0.035	35000000	35000000	35	0.035
Vietnam	0.07	70000000	70000000	70	0.07
TOTAL	96.5073	96507300000	96507300000	96507.3	96.5073

## Sheet: Tab 5
Title: CSM generation output
Description: Calculated generation rates of carbonatable solid materials
General notes: Not considering stockpiled/impounded materials due to difficulties reliably estimating quantities and condition. Can be up to 1-10s Gt cumulative
Carbonatable solid material type		Base Material					Adjustment			Intermediate Material					Waste Generation				Carbonatable solid material	Waste production				Carbonatable solid material					Source/notes
			Lower	Upper	Average	Unit	Parameter	Average	Unit		Lower	Upper	Average	Unit	Lower	Upper	Average	Unit		Lower	Upper	Average	Unit			Average generation, 2020 (Gt/y)	Std Dev. (Gt/y)	Average generation, 2020 (Gt/y)
Cement Kiln Dust	CKD	Cement	3.7539	4.5881	4.171	Gt/y	Clinker-to-cement ratio	0.74	-/-	Clinker	2.77789	3.39519	3.08654	Gt/y	5.4	20	12.7	wt%	CKD	0.0750029	0.339519	0.195995	Gt/y	Cement Kiln Dust	CKD	0.195995	0.132258	0.2 ± 0.13	https://iea.blob.core.windows.net/assets/cbaa3da1-fd61-4c2a-8719-31538f59b54f/TechnologyRoadmapLowCarbonTransitionintheCementIndustry.pdf
Cement Bypass Dust	CBD	Cement	3.7539	4.5881	4.171	Gt/y	Clinker-to-cement ratio	0.74	-/-	Clinker	2.77789	3.39519	3.08654	Gt/y	0.3	2	1.15	wt%	CBD	0.00416683	0.0339519	0.0177476	Gt/y	Cement Bypass Dust	CBD	0.0177476	0.0148926	0.02 ± 0.01	https://iea.blob.core.windows.net/assets/cbaa3da1-fd61-4c2a-8719-31538f59b54f/TechnologyRoadmapLowCarbonTransitionintheCementIndustry.pdf
Concrete Slurry Waste	CSW	Cement	3.7539	4.5881	4.171	Gt/y	Fraction of cement in concrete	0.15	-/-	Concrete	25.026	30.5873	27.8067	Gt/y	0.72	0.88	0.8	wt%	CSW	0.180187	0.269169	0.222453	Gt/y	Concrete Slurry Waste	CSW	0.222453	0.0444907	0.22 ± 0.04	https://iea.blob.core.windows.net/assets/cbaa3da1-fd61-4c2a-8719-31538f59b54f/TechnologyRoadmapLowCarbonTransitionintheCementIndustry.pdf
End-of-life binder	EOL	N/A	1.25246	1.53078	1.39162	Gt/y	N/A		-/-	N/A				Gt/y					EOLb	1.25246	1.53078	1.39162	Gt/y	EOL binder in concrete and mortar	EOLb	1.39162	0.139162	1.39 ± 0.14	Sheets 1-3
… of which is in EOL concrete	EOLc	N/A	0.663066	0.810414	0.73674	Gt/y	N/A		-/-	N/A				Gt/y					EOLcb	0.663066	0.810414	0.73674	Gt/y	…EOL binder in concrete	EOLcb	0.73674	0.073674	0.74 ± 0.07	Sheets 1-3
… of which is in EOL mortar	EOLm	N/A	0.589392	0.720368	0.65488	Gt/y	N/A		-/-	N/A				Gt/y					EOLmb	0.589392	0.720368	0.65488	Gt/y	…EOL binder in mortar	EOLmb	0.65488	0.065488	0.65 ± 0.07	Sheets 1-3
Blast Furnace Slag	BFS	Iron	1.26396	1.54484	1.4044	Gt/y	Fraction of iron produced by BF	0.91	-/-	Iron	1.1502	1.4058	1.278	Gt/y	27	33	30	wt%	BFS	0.310555	0.463915	0.383401	Gt/y	Blast Furnace Slag	BFS	0.383401	0.0766802	0.38 ± 0.08	Share of scrap in feedstock is not considered, https://iea.blob.core.windows.net/assets/eb0c8ec1-3665-4959-97d0-187ceca189a8/Iron_and_Steel_Technology_Roadmap.pdf
Basic Oxygen Furnace Slag	BOFS	Steel	1.71	2.09	1.9	Gt/y	Fraction of steel produced by BOF	0.71	-/-	Steel	1.2141	1.4839	1.349	Gt/y	11.7	14.3	13	wt%	BOFS	0.14205	0.212198	0.17537	Gt/y	Basic Oxygen Furnace Slag	BOFS	0.17537	0.035074	0.18 ± 0.04	Share of scrap in feedstock is not considered, https://iea.blob.core.windows.net/assets/eb0c8ec1-3665-4959-97d0-187ceca189a8/Iron_and_Steel_Technology_Roadmap.pdf
Electric Arc Furnace Slag	EAFS	Steel	1.71	2.09	1.9	Gt/y	Fraction of steel produced by EAF	0.29	-/-	Steel	0.4959	0.6061	0.551	Gt/y	15.3	18.7	17	wt%	EAFS	0.0758727	0.113341	0.09367	Gt/y	Electric Arc Furnace Slag	EAFS	0.09367	0.018734	0.09 ± 0.02	Share of scrap in feedstock is not considered, https://iea.blob.core.windows.net/assets/eb0c8ec1-3665-4959-97d0-187ceca189a8/Iron_and_Steel_Technology_Roadmap.pdf
Coal ashes	FAs	Coal	4.9068	5.9972	5.452	Gt/y	N/A	1	-/-	N/A	4.9068	5.9972	5.452	Gt/y	5	20	12.5	wt%	FAs	0.24534	1.19944	0.6815	Gt/y	Fly Ashes	FAs	0.6815	0.47705	0.68 ± 0.48	https://www.iea.org/data-and-statistics/charts/global-coal-demand-by-scenario-2010-2040
Air Pollution Control Residues	APCRs	Municipal Solid Waste	1.818	2.222	2.02	Gt/y	Fraction of MSW incineration disposal	0.11	-/-	Incinerated Municipal Solid Waste	0.19998	0.24442	0.2222	Gt/y	1.5	4	2.75	wt%	APCRs	0.0029997	0.0097768	0.0061105	Gt/y	Air Pollution Control Residues	APCRs	0.0061105	0.00338855	0.01 ± 0	https://www.sciencedirect.com/science/article/pii/S0956053X0700308X
Incineration Bottom Ash	BA	Municipal Solid Waste	1.818	2.222	2.02	Gt/y	Fraction of MSW incineration disposal	0.11	-/-	Incinerated Municipal Solid Waste	0.19998	0.24442	0.2222	Gt/y	27	33	30	wt%	BA	0.0539946	0.0806586	0.06666	Gt/y	Incineration Bottom Ash	BA	0.06666	0.013332	0.07 ± 0.01	https://www.sciencedirect.com/science/article/pii/S0956053X0700308X, https://www.sciencedirect.com/science/article/pii/S0956053X14003791?via%3Dihub
Paper Sludge Incineration Ash	PSIA	Paper	0.3591	0.4389	0.399	Gt/y	Fraction of sludge produced from P&P	0.45	-/-	Paper Sludge	0.161595	0.197505	0.17955	Gt/y	8	16	12	wt%	PSIA	0.0129276	0.0316008	0.021546	Gt/y	Paper Sludge Incineration Ash	PSIA	0.021546	0.0093366	0.02 ± 0.01	***https://link.springer.com/chapter/10.1007%2F978-3-319-11788-1_2***, https://www.statista.com/statistics/1089078/demand-paper-globally-until-2030/, https://onlinelibrary.wiley.com/doi/full/10.1111/jiec.12613, https://iopscience.iop.org/article/10.1088/1757-899X/851/1/012052/pdf https://www.sciencedirect.com/science/article/pii/S0960148121008910
Phosphogypsum	PG	Phosphoric Acid	0.07902	0.09658	0.0878	Gt/y	Phosphogypsum from phosphoric acid	4.5	-/-	Phosphogypsum	0.35559	0.43461	0.3951	Gt/y	100	100	100	wt%	PG	0.35559	0.43461	0.3951	Gt/y	Phosphogypsum	PG	0.3951	0.03951	0.4 ± 0.04	https://www.epa.gov/radiation/tenorm-fertilizer-and-fertilizer-production-wastes, https://www.statista.com/statistics/438996/potential-supply-of-phosphoric-acid-fertilizer-worldwide/ https://www.sciencedirect.com/science/article/pii/S2211912420300808?via%3Dihub https://link.springer.com/content/pdf/10.1007/s00501-019-0855-8.pdf
Glass Powders	GP	Glass	0.123956	0.151502	0.137729	Gt/y	Fraction of glass not-recycled ("cullet")	0.79	-/-	Non-Recycled Glass	0.0979253	0.119686	0.108806	Gt/y	100	100	100	wt%	GP	0.0979253	0.119686	0.108806	Gt/y	Glass Powders	GP	0.108806	0.0108806	0.11 ± 0.01	"Max Tech with CCS" https://assets.publishing.service.gov.uk/government/uploads/system/uploads/attachment_data/file/416675/Glass_Report.pdf, https://onlinelibrary.wiley.com/doi/epdf/10.1111/jiec.13112, https://www.sciencedirect.com/science/article/pii/S2212609016301157
Bauxite Wastes	BX	Alumina	0.111741	0.136572	0.124157	Gt/y	Fraction of Bauxite Residue from Ore	1.2	-/-	Bauxite Residue	0.134089	0.163887	0.148988	Gt/y	100	100	100	wt%	BX	0.134089	0.163887	0.148988	Gt/y	Bauxite Wastes	BX	0.148988	0.0148988	0.15 ± 0.01	https://alucycle.international-aluminium.org/public-access/
Drinking Water/Sewage Sludge Ash	DWSA	Water	1338.3	1635.7	1487	Gt/y	Fraction of Water Processed	0.18	-/-	Dewatered Sewage Sludge	0.0438427	0.0535855	0.0487141	Gt/y	23	47	35	wt%	DWSA	0.0100838	0.0251852	0.0170499	Gt/y	Drinking Water/Sewage Sludge Ash	SSA	0.0170499	0.00755069	0.02 ± 0.01	https://link.springer.com/content/pdf/10.1007/s11356-014-4013-2.pdf, https://www.sciencedirect.com/science/article/pii/S2090447920301945, https://inweh.unu.edu/wp-content/uploads/2019/03/2013-AGWAT_Sato-et-al_Global-Wastewater-Data.pdf
																								TOTAL (exc. C&DW)		3.92602
Error (assumed for single values)	10	%

## Sheet: Tab 6
Title: CSM compos. & carbonation
Description: Oxide compositions and theoretical CO2 uptake potentials of carbonatable solid materials
General notes: See Supporting Information S1 for CO2 uptake calculation rationale
Material Compositions
Source	Composition, X (wt%)												100 g basis, assuming half of the LOI is CO2					100% carbonation 1 half of the LOI already carbonated
	CaO	SiO2	Al2O3	Fe2O3	MgO	K2O	Na2O	P2O5	SO3	Cl	LOI	CO2 if given	CaO (g)	CaO (mol)	LOI (g)	LOI (mol, as CO2 from CaCO3)	CaO (mol) - LOI (mol, as CO2 from CaCO3)	CaO (g), carbonatable	CaO (mol), carbonatable	Potential CO2 uptake (mol)	Potential CO2 uptake (g)	LOI (mol, as CO2 from CaCO3)	CO2 already present in the sample (mol)	CaO (mol) - LOI (mol, as CO2 from CaCO3)	CaO carbonatable (estimated from the literature)	method	references	difference						Potential CO2 uptake (g) (estimated from 50 wt.% LOI)	Standard deviation of the potential CO2 uptake (estimated from 50 wt.% LOI) (g)		Potential CO2 uptake (g) (estimated from literature)	Standard deviation of the potential CO2 uptake (estimated from the literature) (g)	Difference between 50 wt.% LOI assumption and literature values
Portland Cement (PC)																																	Portland cement	49.4685	2.21711		49.969	2.02527	-0.5005
(Pu et al., 2020)	63.6	19.3	3.8	3.1	1.5	0.7					2.5		63.6	1.13415	2.5	0.0284033	1.10575	62.0072	1.10575	1.10575	48.663	0.017042		1.11711	49.163	30wt% of the LOI is CO2	based on the other materials	0.5					Cement kiln dust	31.6737	10.4013		28.8185	13.068	2.85519
(Chinzorigt et al., 2020)	60.1	22	6.6	2.8	3.3				2.1		2.6		60.1	1.07174	2.6	0.0295394	1.0422	58.4435	1.0422	1.0422	45.8662	0.0177236		1.05402	46.3862	30wt% of the LOI is CO2	based on the other materials	0.52					Cement bypass dust	36.2949	12.4817		36.4256	12.7619	-0.130667
(Carevic et al., 2019)	60.4	21	5.3	2.4	2.4	0.7	0.2		3.6		3.5		60.4	1.07709	3.5	0.0397646	1.03733	58.1701	1.03733	1.03733	45.6517	0.0238588		1.05323	46.3517	30wt% of the LOI is CO2	based on the other materials	0.7					Concrete slurry waste	23.5576	2.49155		24.5803	1.62767	-1.02273
(Xuan et al., 2016)	64.5	19.6	3.8	3.1	1.5	0.7			5.4		1.1		64.5	1.1502	1.1	0.0124974	1.13771	63.7992	1.13771	1.13771	50.0693	0.00749847		1.14271	50.2893	30wt% of the LOI is CO2	based on the other materials	0.22					Recycled concrete aggregate	6.59695	4.18735		10.3952	5.39422	-3.79827
(Kurda et al., 2019)	63.5	19.5	5	3.3	1.3	0.6	0.2		3.3	0	-		63.5	1.13237	0	0	1.13237	63.5	1.13237	1.13237	49.8345	0		1.13237	49.8345	30wt% of the LOI is CO2	based on the other materials	0					Fly ash (all types)	9.64768	9.49989		10.4324	7.20794	-1.52606
(Zhan et al., 2016)	63.2	19.6	7.3	3.3	2.1	0.3	0.1		2		2.3		63.2	1.12702	2.3	0.026131	1.10089	61.7347	1.10089	1.10089	48.4491	0.0156786		1.11134	48.9091	30wt% of the LOI is CO2	based on the other materials	0.46					Basic oxygen furnace slag	33.7694	4.36097		33.1903	4.27849	0.579047
(Mi et al., 2020	64.7	21.6	4.3	3.1	1.3	0.8	0.2	0.1	2.6		-		64.7	1.15377	0	0	1.15377	64.7	1.15377	1.15377	50.7763	0		1.15377	50.7763	30wt% of the LOI is CO2	based on the other materials	0					Ground granulated blast furnace slag	34.3372	4.56733		34.0747	4.58586	0.2625
(Wang et al., 2018)	65.7	19	4.8		1.4	0.8	0.2	0.1			2.5		65.7	1.1716	2.5	0.0284033	1.1432	64.1072	1.1432	1.1432	50.3111	0.017042		1.15456	50.8111	30wt% of the LOI is CO2	based on the other materials	0.5					Argon oxygen decarburisation slag	44.4572	3.93972		43.5925	4.20703	0.864718
(Siriruang et al., 2016)	65.5	18.9	5.5	3.3	1.2	0.3	0.2		2.9		0		65.5	1.16804	0	0	1.16804	65.5	1.16804	1.16804	51.4041	0		1.16804	51.4041	30wt% of the LOI is CO2	based on the other materials	0					Other slags	33.1065	3.7949		36.9415	3.84392	0.476241
(Meng et al., 2019)	64.7	21.8	4.6	3.6	2.8						2.6		64.7	1.15377	2.6	0.0295394	1.12423	63.0435	1.12423	1.12423	49.4763	0.0177236		1.13605	49.9963	30wt% of the LOI is CO2	based on the other materials	0.52					Bauxite residue	3.01266	8.70462		5.15673	7.6377	-2.14406
(Thomas et al., 2013)	69.6	18.6	3.1	2.7	1.2	0.5			3.2		-		69.6	1.24115	0	0	1.24115	69.6	1.24115	1.24115	54.6218	0		1.24115	54.6218	30wt% of the LOI is CO2	based on the other materials	0
(Nedeljkovic et al., 2018) [b]	62.2	19.6	4.8	3	1.8	0.6	0.4	0.2	1.4		2.8		62.2	1.10919	2.8	0.0318117	1.07738	60.4161	1.07738	1.07738	47.4143	0.019087		1.0901	47.9743	30wt% of the LOI is CO2	based on the other materials	0.56
(He et al., 2019)	65.6	21.5	5.9	3.8	1.6	0.8					0.7		65.6	1.16982	0.7	0.00795292	1.16187	65.154	1.16187	1.16187	51.1326	0.00477175		1.16505	51.2726	30wt% of the LOI is CO2	based on the other materials	0.14
(Zajac et al., 2020)	65.9	21.7	5.8	2.5	1.9	1.1	0.2	0.1	0.6		0.1		65.9	1.17517	0.1	0.00113613	1.17403	65.8363	1.17403	1.17403	51.6681	0.000681679		1.17449	51.6881	30wt% of the LOI is CO2	based on the other materials	0.02
(Mo et al., 2017)	64.7	19.4	4.4	3	0.9	0.5	0.2		2.2		2.4		64.7	1.15377	2.4	0.0272671	1.1265	63.1709	1.1265	1.1265	49.5763	0.0163603		1.13741	50.0563	30wt% of the LOI is CO2	based on the other materials	0.48
Average	64.26	20.2067	5	3.07143	1.74667	0.646154	0.211111	0.125	2.66364	0	1.925		64.26	1.14592	1.925	0.0218705	1.12405	63.0336	1.12405	1.12405	49.4685	0.0131223		1.1328	49.969	30wt% of the LOI is CO2	based on the other materials	-0.5005
Standard Deviation	2.2485	1.1846	1.07145	0.374983	0.636518	0.209818	0.0737028	0.0433013	1.20399	0	1.09554		2.2485	0.0400966	1.24622	0.0141587	0.0503786	2.82508	0.0503786	0.0503786	2.21711	0.00849522		0.0316014	2.02527
Cement Kiln Dust (CKD)
Huntzinger, D. N., Gierke, J. S., Kawatra, S. K., Eisele, T. C., & Sutter, L. L. (2009). Carbon dioxide sequestration in cement kiln dust through mineral carbonation. Environmental science & technology, 43(6), 1986-1992.	48.03	13.31	3.45	2.14	1.39	7.04	0.65	0.06	2.73	5.22	14.88		48.03	0.856501	14.88	0.169056	0.687445	38.5498	0.687445	0.687445	30.2537	0.27049		0.586011	25.7897	80wt% of the LOI is CO2	Huntzinger, D. N., Gierke, J. S., Kawatra, S. K., Eisele, T. C., & Sutter, L. L. (2009). Carbon dioxide sequestration in cement kiln dust through mineral carbonation. Environmental science & technology, 43(6), 1986-1992.	4.464
Huntzinger, D. N., Gierke, J. S., Kawatra, S. K., Eisele, T. C., & Sutter, L. L. (2009). Carbon dioxide sequestration in cement kiln dust through mineral carbonation. Environmental science & technology, 43(6), 1986-1992.	47.14	12.61	4.09	1.79	0.55	4.03	0.49	0.11	7.66	0.18	20.37		47.14	0.84063	20.37	0.23143	0.6092	34.1621	0.6092	0.6092	26.8103	0.370288		0.470342	20.6993	80wt% of the LOI is CO2	Huntzinger, D. N., Gierke, J. S., Kawatra, S. K., Eisele, T. C., & Sutter, L. L. (2009). Carbon dioxide sequestration in cement kiln dust through mineral carbonation. Environmental science & technology, 43(6), 1986-1992.	6.111
Huntzinger, D. N., Gierke, J. S., Kawatra, S. K., Eisele, T. C., & Sutter, L. L. (2009). Carbon dioxide sequestration in cement kiln dust through mineral carbonation. Environmental science & technology, 43(6), 1986-1992.	46.41	15.53	4.02	1.28	2.22	2.01	0.26	0.08	2.04	0	25.8		46.41	0.827612	25.8	0.293122	0.53449	29.9726	0.53449	0.53449	23.5224	0.468995		0.358617	15.7824	80wt% of the LOI is CO2	Huntzinger, D. N., Gierke, J. S., Kawatra, S. K., Eisele, T. C., & Sutter, L. L. (2009). Carbon dioxide sequestration in cement kiln dust through mineral carbonation. Environmental science & technology, 43(6), 1986-1992.	7.74
(Gunning et al., 2010)	46.2	16.4	4.6	2.9	1.5	3.9	0.5	0.1	22.3		-		46.2	0.823867	0	0	0.823867	46.2	0.823867	0.823867	36.2576	0		0.823867	36.2576	80wt% of the LOI is CO2	Huntzinger, D. N., Gierke, J. S., Kawatra, S. K., Eisele, T. C., & Sutter, L. L. (2009). Carbon dioxide sequestration in cement kiln dust through mineral carbonation. Environmental science & technology, 43(6), 1986-1992.	0
(Khater, 2019)	51.9	8.3	2.8	2.1	0.6	3.4	2.6	0.1	2.1	6.1	19.6		51.9	0.925513	19.6	0.222682	0.702831	39.4127	0.702831	0.702831	30.9309	0.356291		0.569222	25.0509	80wt% of the LOI is CO2	Huntzinger, D. N., Gierke, J. S., Kawatra, S. K., Eisele, T. C., & Sutter, L. L. (2009). Carbon dioxide sequestration in cement kiln dust through mineral carbonation. Environmental science & technology, 43(6), 1986-1992.	5.88
(Sharma & Goyal, 2018)	39.4	15	3.2	2.3	1.8	3.1	1.4		5.7	3.8	19		39.4	0.702605	19	0.215865	0.48674	27.2949	0.48674	0.48674	21.421	0.345384		0.357221	15.721	80wt% of the LOI is CO2	Huntzinger, D. N., Gierke, J. S., Kawatra, S. K., Eisele, T. C., & Sutter, L. L. (2009). Carbon dioxide sequestration in cement kiln dust through mineral carbonation. Environmental science & technology, 43(6), 1986-1992.	5.7
(Siriwardena et al., 2015)	37.1	11.7	2.2	2.9	0.9	7.2	0.9		7.7	0.6	29.1		37.1	0.66159	29.1	0.330614	0.330976	18.5601	0.330976	0.330976	14.5659	0.528983		0.132608	5.83593	80wt% of the LOI is CO2	Huntzinger, D. N., Gierke, J. S., Kawatra, S. K., Eisele, T. C., & Sutter, L. L. (2009). Carbon dioxide sequestration in cement kiln dust through mineral carbonation. Environmental science & technology, 43(6), 1986-1992.	8.73
(Siriwardena et al., 2015)	61.2	14.6	4.5	2.1	3.8	3.5	0.8		10.6		23.4		61.2	1.09136	23.4	0.265855	0.825502	46.2917	0.825502	0.825502	36.3295	0.425368		0.665989	29.3095	80wt% of the LOI is CO2	Huntzinger, D. N., Gierke, J. S., Kawatra, S. K., Eisele, T. C., & Sutter, L. L. (2009). Carbon dioxide sequestration in cement kiln dust through mineral carbonation. Environmental science & technology, 43(6), 1986-1992.	7.02
(Bagheri et al., 2020)	44.9	11.7	3.3	2.4	0.8	0.5	0.3		0		36		44.9	0.800685	36	0.409007	0.391678	21.9641	0.391678	0.391678	17.2373	0.654412		0.146273	6.43734	80wt% of the LOI is CO2	Huntzinger, D. N., Gierke, J. S., Kawatra, S. K., Eisele, T. C., & Sutter, L. L. (2009). Carbon dioxide sequestration in cement kiln dust through mineral carbonation. Environmental science & technology, 43(6), 1986-1992.	10.8
(Al-Rezaiqi et al., 2018)	66.6	12.5	10.4	3.1	1.5	0.1	0.5			1.1	5		66.6	1.18765	5	0.0568066	1.13085	63.4145	1.13085	1.13085	49.7674	0.0908905		1.09676	48.2674	80wt% of the LOI is CO2	Huntzinger, D. N., Gierke, J. S., Kawatra, S. K., Eisele, T. C., & Sutter, L. L. (2009). Carbon dioxide sequestration in cement kiln dust through mineral carbonation. Environmental science & technology, 43(6), 1986-1992.	1.5
(Abdel-Ghani et al., 2018)	53.3	9.5	2.5	2.6	1.7	3.1	1.8	0.2	4.4	4.6	15.1		53.3	0.950479	15.1	0.171556	0.778923	43.6797	0.778923	0.778923	34.2796	0.274489		0.675989	29.7496	80wt% of the LOI is CO2	Huntzinger, D. N., Gierke, J. S., Kawatra, S. K., Eisele, T. C., & Sutter, L. L. (2009). Carbon dioxide sequestration in cement kiln dust through mineral carbonation. Environmental science & technology, 43(6), 1986-1992.	4.53
(Najim et al., 2014)	60.5	18.9	4.1	4.3	1.9	1.5	1.2		2	0.4	17.5		60.5	1.07887	17.5	0.198823	0.880051	49.3506	0.880051	0.880051	38.7302	0.318117		0.760757	33.4802	80wt% of the LOI is CO2	Huntzinger, D. N., Gierke, J. S., Kawatra, S. K., Eisele, T. C., & Sutter, L. L. (2009). Carbon dioxide sequestration in cement kiln dust through mineral carbonation. Environmental science & technology, 43(6), 1986-1992.	5.25
(Baghriche et al., 2020)	58.1	14.3	7.1	5.7	9.2	0.4	0.7	0.6	1.3		-		58.1	1.03608	0	0	1.03608	58.1	1.03608	1.03608	45.5966	0		1.03608	45.5966	80wt% of the LOI is CO2	Huntzinger, D. N., Gierke, J. S., Kawatra, S. K., Eisele, T. C., & Sutter, L. L. (2009). Carbon dioxide sequestration in cement kiln dust through mineral carbonation. Environmental science & technology, 43(6), 1986-1992.	0
(Saleh et al., 2020)	55.2	11.4	3.5	2.3	1.1	4.2			6.3	4.2	-		55.2	0.984361	0	0	0.984361	55.2	0.984361	0.984361	43.3207	0		0.984361	43.3207	80wt% of the LOI is CO2	Huntzinger, D. N., Gierke, J. S., Kawatra, S. K., Eisele, T. C., & Sutter, L. L. (2009). Carbon dioxide sequestration in cement kiln dust through mineral carbonation. Environmental science & technology, 43(6), 1986-1992.	0
(Amadi & Osu, 2018)	67.7	11.5	3.1	3.6		1.1			0.8		8.7		67.7	1.20727	8.7	0.0988434	1.10843	62.1572	1.10843	1.10843	48.7807	0.158149		1.04912	46.1707	80wt% of the LOI is CO2	Huntzinger, D. N., Gierke, J. S., Kawatra, S. K., Eisele, T. C., & Sutter, L. L. (2009). Carbon dioxide sequestration in cement kiln dust through mineral carbonation. Environmental science & technology, 43(6), 1986-1992.	2.61
(Heikal et al., 2020)	56.1	13.5	3.3	2.9	1.7	5.9	1.8		1.7		13		56.1	1.00041	13	0.147697	0.852713	47.8176	0.852713	0.852713	37.5271	0.236315		0.764095	33.6271	80wt% of the LOI is CO2	Huntzinger, D. N., Gierke, J. S., Kawatra, S. K., Eisele, T. C., & Sutter, L. L. (2009). Carbon dioxide sequestration in cement kiln dust through mineral carbonation. Environmental science & technology, 43(6), 1986-1992.	3.9
Average	52.4863	13.1719	4.135	2.77562	2.044	3.18625	0.992857	0.178571	5.15533	2.62	19.0346		52.4863	0.935968	19.0346	0.216258	0.719709	40.3591	0.719709	0.719709	31.6737				28.8185	80wt% of the LOI is CO2	Huntzinger, D. N., Gierke, J. S., Kawatra, S. K., Eisele, T. C., & Sutter, L. L. (2009). Carbon dioxide sequestration in cement kiln dust through mineral carbonation. Environmental science & technology, 43(6), 1986-1992.	2.85519
Standard Deviation	8.71122	2.54738	1.94967	1.02642	2.06113	2.14793	0.660059	0.176832	5.45123	2.25426	7.9969		8.71122	0.155344	10.3516	0.117608	0.236344	13.2535	0.236344	0.236344	10.4013				13.068
Cement Bypass Dust (CBD)
(Gunning et al., 2010)	66.3	17.8	4.4	2.7	1.1	1.7	0.3	0.1	4.6		-		66.3	1.1823	0	0	1.1823	66.3	1.1823	1.1823	52.032	0		1.1823	52.032	80wt% of the LOI is CO2	Huntzinger, D. N., Gierke, J. S., Kawatra, S. K., Eisele, T. C., & Sutter, L. L. (2009). Carbon dioxide sequestration in cement kiln dust through mineral carbonation. Environmental science & technology, 43(6), 1986-1992.	0
(Kalina et al., 2018)	45.7	11.9	4.2	2.4	0.9	16.9	0.4		7.2	10.1	-		45.7	0.814951	0	0	0.814951	45.7	0.814951	0.814951	35.8652	0		0.814951	35.8652	80wt% of the LOI is CO2	Huntzinger, D. N., Gierke, J. S., Kawatra, S. K., Eisele, T. C., & Sutter, L. L. (2009). Carbon dioxide sequestration in cement kiln dust through mineral carbonation. Environmental science & technology, 43(6), 1986-1992.	0
(Abdel-Gawwad et al., 2020)	53	6.5	2.1	3.1	0.9	4.2	2.9	0.2	10.6	9.7	6.5		53	0.945129	6.5	0.0738485	0.87128	48.8588	0.87128	0.87128	38.3442	0.118158		0.826971	36.3942	80wt% of the LOI is CO2	Huntzinger, D. N., Gierke, J. S., Kawatra, S. K., Eisele, T. C., & Sutter, L. L. (2009). Carbon dioxide sequestration in cement kiln dust through mineral carbonation. Environmental science & technology, 43(6), 1986-1992.	1.95
(Sultan et al., 2018)	51.6	9.9	2.3	2	2.3	4.3	1.7		7.5	7.7	10.1		51.6	0.920163	10.1	0.114749	0.805414	45.1652	0.805414	0.805414	35.4455	0.183599		0.736565	32.4155	80wt% of the LOI is CO2	Huntzinger, D. N., Gierke, J. S., Kawatra, S. K., Eisele, T. C., & Sutter, L. L. (2009). Carbon dioxide sequestration in cement kiln dust through mineral carbonation. Environmental science & technology, 43(6), 1986-1992.	3.03
(Hanein, et al., 2020) [a]	54.9	15.2	4.1	2.4	2.9	11.7	0.6		2.3	6	-		54.9	0.979011	0	0	0.979011	54.9	0.979011	0.979011	43.0853	0		0.979011	43.0853	80wt% of the LOI is CO2	Huntzinger, D. N., Gierke, J. S., Kawatra, S. K., Eisele, T. C., & Sutter, L. L. (2009). Carbon dioxide sequestration in cement kiln dust through mineral carbonation. Environmental science & technology, 43(6), 1986-1992.	0
(Czapik, et al., 2020) [a]	52.2	15.4	3.4	1.8	1.3	6	0.3		1.7	3.5	14.4		52.2	0.930863	14.4	0.163603	0.76726	43.0256	0.76726	0.76726	33.7663	0.261765		0.669098	29.4463	80wt% of the LOI is CO2	Huntzinger, D. N., Gierke, J. S., Kawatra, S. K., Eisele, T. C., & Sutter, L. L. (2009). Carbon dioxide sequestration in cement kiln dust through mineral carbonation. Environmental science & technology, 43(6), 1986-1992.	4.32
(Araizi et al, 2016)	68	7.7	2.8	2.6	0.8	4.8		0.1	9.3	3	0.4		68	1.21262	0.4	0.00454452	1.20807	67.7452	1.20807	1.20807	53.1661	0.00727124		1.20535	53.0461	80wt% of the LOI is CO2	Huntzinger, D. N., Gierke, J. S., Kawatra, S. K., Eisele, T. C., & Sutter, L. L. (2009). Carbon dioxide sequestration in cement kiln dust through mineral carbonation. Environmental science & technology, 43(6), 1986-1992.	0.12
(Stevulova et al., 2021)	7.1	1.9	0.5	0.4	0	42.8	5.4	0	11.1	33.7	0.5		7.1	0.126612	0.5	0.00568066	0.120931	6.78145	0.120931	0.120931	5.32205	0.00908905		0.117523	5.17205	80wt% of the LOI is CO2	Huntzinger, D. N., Gierke, J. S., Kawatra, S. K., Eisele, T. C., & Sutter, L. L. (2009). Carbon dioxide sequestration in cement kiln dust through mineral carbonation. Environmental science & technology, 43(6), 1986-1992.	0.15
(Abdel-Gawwad et al., 2019)	52.9	7.3	2.4	3.3	0.6	5.2	1		14.4	5.5	7.3		52.9	0.943346	7.3	0.0829376	0.860408	48.2491	0.860408	0.860408	37.8657	0.1327		0.810646	35.6757	80wt% of the LOI is CO2	Huntzinger, D. N., Gierke, J. S., Kawatra, S. K., Eisele, T. C., & Sutter, L. L. (2009). Carbon dioxide sequestration in cement kiln dust through mineral carbonation. Environmental science & technology, 43(6), 1986-1992.	2.19
(Kadhim et al., 2020)	52.4	15	6.8	4.9		14.2			1.3		-		52.4	0.934429	0	0	0.934429	52.4	0.934429	0.934429	41.1233	0		0.934429	41.1233	80wt% of the LOI is CO2	Huntzinger, D. N., Gierke, J. S., Kawatra, S. K., Eisele, T. C., & Sutter, L. L. (2009). Carbon dioxide sequestration in cement kiln dust through mineral carbonation. Environmental science & technology, 43(6), 1986-1992.	0
Average	50.41	10.86	3.3	2.56	1.2	11.18	1.575	0.1	7	9.9	6.53333		50.41	0.898943	6.53333	0.0742272	0.824715	46.2476	0.824715	0.824715	36.2949				36.4256	80wt% of the LOI is CO2	Huntzinger, D. N., Gierke, J. S., Kawatra, S. K., Eisele, T. C., & Sutter, L. L. (2009). Carbon dioxide sequestration in cement kiln dust through mineral carbonation. Environmental science & technology, 43(6), 1986-1992.	-0.130667
Standard Deviation	15.8161	4.7823	1.62049	1.09289	0.834	11.5376	1.67014	0.0707107	4.2254	9.31732	4.98687		15.8161	0.282042	5.01653	0.0569944	0.283617	15.9044	0.283617	0.283617	12.4817				12.7619
Concrete Slurry Waste (CSW)
(Kaliyavaradhan et al., 2020)	52.8	27.3	8.8	3.8	3.1	0.7			2.4		24	taken from TGA	52.8	0.941562	24	0.272671	0.668891	37.5094	0.668891	0.668891	29.4372	0.327206		0.614357	27.0372	60wt% of the LOI is CO2	(Kaliyavaradhan et al., 2020)	2.4
(Xuan et al. 2016)	35.5	32.5	8.3	6.8	1.2	1.6			3.1		10	3.28	35.5	0.633058	10	0.113613	0.519445	29.1289	0.519445	0.519445	22.8603		0.0745302	0.558528	24.5803	from the CO2 given in the ref	(Xuan et al. 2016)	1.72
(Xuan et al. 2016)	35.8	31.2	8	6.4	1.1	1.5			2.9		12.2	3.9	35.8	0.638408	12.2	0.138608	0.4998	28.0273	0.4998	0.4998	21.9957		0.0886182	0.54979	24.1957	from the CO2 given in the ref	(Xuan et al. 2016)	2.2
(Xuan et al. 2016)	36.9	32.8	8.2	6.7	1.9	1.6			2.7		8.6	3.38	36.9	0.658024	8.6	0.0977073	0.560317	31.4209	0.560317	0.560317	24.659		0.0768025	0.581221	25.579	from the CO2 given in the ref	(Xuan et al. 2016)	0.92
(Xuan et al. 2016)	35.3	33.6	8.7	6.9	1.7	1.7			3		8.6	3.19	35.3	0.629492	8.6	0.0977073	0.531784	29.8209	0.531784	0.531784	23.4033		0.0724852	0.557006	24.5133	from the CO2 given in the ref	(Xuan et al. 2016)	1.11
(Xuan et al. 2016)	32.4	35.2	9.2	6.8	1.4	1.8			2.8		9.9	2.86	32.4	0.577777	9.9	0.112477	0.4653	26.0926	0.4653	0.4653	20.4774		0.0649867	0.51279	22.5674	from the CO2 given in the ref	(Xuan et al. 2016)	2.09
(Xuan et al. 2016)	33.7	34.5	9.1	6	1.1	1.9			2.8		10.4	4.31	33.7	0.600959	10.4	0.118158	0.482802	27.0741	0.482802	0.482802	21.2476		0.0979345	0.503025	22.1376	from the CO2 given in the ref	(Xuan et al. 2016)	0.89
(Xuan et al. 2016)	37.5	33.2	9	6.3	1.4	1.7			2.4		8	3.15	37.5	0.668723	8	0.0908905	0.577833	32.4031	0.577833	0.577833	25.4298		0.0715763	0.597147	26.2798	from the CO2 given in the ref	(Xuan et al. 2016)	0.85
(Xuan et al. 2016)	32.8	33.7	9.1	6.7	1.5	1.6			3.7		10.4	3.69	32.8	0.58491	10.4	0.118158	0.466752	26.1741	0.466752	0.466752	20.5413		0.0838465	0.501064	22.0513	from the CO2 given in the ref	(Xuan et al. 2016)	1.51
(Xuan et al. 2016)	37.4	32.5	8.5	6.7	1.3	1.6			2.7		9	3.47	37.4	0.66694	9	0.102252	0.564688	31.666	0.564688	0.564688	24.8514		0.0788475	0.588093	25.8814	from the CO2 given in the ref	(Xuan et al. 2016)	1.03
(Xuan et al. 2016)	36.8	32.2	8.3	6.6	1.3	1.5			3.4		9.3	3.32	36.8	0.656241	9.3	0.10566	0.55058	30.8749	0.55058	0.55058	24.2305		0.0754391	0.580801	25.5605	from the CO2 given in the ref	(Xuan et al. 2016)	1.33
Average	36.9909	32.6091	8.65455	6.33636	1.54545	1.56364			2.9		10.9455	0.94	36.9909	0.659645	10.9455	0.124355	0.53529	30.0175	0.53529	0.53529	23.5576		0.0213593	0.638286	24.5803	from the CO2 given in the ref	(Xuan et al. 2016)	-1.02273
Standard Deviation	5.27747	1.98194	0.398551	0.840209	0.543329	0.296258			0.374166		4.27197	3.85	5.27747	0.0941112	4.27197	0.0485352	0.0566147	3.17478	0.0566147	0.0566147	2.49155		0.0874821	0.0066291	1.62767
Recycled Concrete Aggregate (RCA)
(Bianchini et al., 2005) (n = 10)	21.74	38.57	7.26	2.87	5.27	1.43	0.86	0.15			21.44		21.74	0.387681	21.44	0.243587	0.144095	8.0804	0.144095	0.144095	6.34146			0.258454	11.3743	1/3 of the CaO is already carbonated	Leemann, A., Münch, B., & Wyrzykowski, M. (2023). CO2 absorption of recycled concrete aggregates in natural conditions. Materials Today Communications, 36, 106569.; C. Pade, M. Guimaraes, The CO2 uptake of concrete in a 100 year perspective, Cem. Conc. Res. 37 (9) (2007) 1348–1356	5.03285
(Bianchini et al., 2005) (n = 10)	23.96	34.01	6.04	2.94	5.09	1.1	0.71	0.21			25.55		23.96	0.42727	25.55	0.290282	0.136988	7.68188	0.136988	0.136988	6.02871			0.284846	12.5358	1/3 of the CaO is already carbonated	Leemann, A., Münch, B., & Wyrzykowski, M. (2023). CO2 absorption of recycled concrete aggregates in natural conditions. Materials Today Communications, 36, 106569.; C. Pade, M. Guimaraes, The CO2 uptake of concrete in a 100 year perspective, Cem. Conc. Res. 37 (9) (2007) 1348–1357	6.5071
(Bianchini et al., 2005) (n = 10)	17.64	47.32	7.64	2.95	3.75	1.57	1.08	0.21			17.45		17.64	0.314567	17.45	0.198255	0.116313	6.52246	0.116313	0.116313	5.1188			0.209712	9.2292	1/3 of the CaO is already carbonated	Leemann, A., Münch, B., & Wyrzykowski, M. (2023). CO2 absorption of recycled concrete aggregates in natural conditions. Materials Today Communications, 36, 106569.; C. Pade, M. Guimaraes, The CO2 uptake of concrete in a 100 year perspective, Cem. Conc. Res. 37 (9) (2007) 1348–1358	4.1104
(Bianchini et al., 2005) (n = 10)	11.6	60.2	8.75	2.82	2.78	1.84	1.53	0.17			9.92		11.6	0.206858	9.92	0.112704	0.0941542	5.27989	0.0941542	0.0941542	4.14363			0.137906	6.06909	1/3 of the CaO is already carbonated	Leemann, A., Münch, B., & Wyrzykowski, M. (2023). CO2 absorption of recycled concrete aggregates in natural conditions. Materials Today Communications, 36, 106569.; C. Pade, M. Guimaraes, The CO2 uptake of concrete in a 100 year perspective, Cem. Conc. Res. 37 (9) (2007) 1348–1359	1.92546
(Bianchini et al., 2005) (n = 10)	20.76	39.96	8.39	3.72	2.91	1.58	0.92	0.35			20.85		20.76	0.370205	20.85	0.236883	0.133322	7.47629	0.133322	0.133322	5.86736			0.246804	10.8616	1/3 of the CaO is already carbonated	Leemann, A., Münch, B., & Wyrzykowski, M. (2023). CO2 absorption of recycled concrete aggregates in natural conditions. Materials Today Communications, 36, 106569.; C. Pade, M. Guimaraes, The CO2 uptake of concrete in a 100 year perspective, Cem. Conc. Res. 37 (9) (2007) 1348–1360	4.99421
(Bianchini et al., 2005) (n = 10)	22.04	36.64	8.6	3.86	3.14	1.6	0.82	0.42			22.31		22.04	0.393031	22.31	0.253471	0.13956	7.82611	0.13956	0.13956	6.1419			0.262021	11.5313	1/3 of the CaO is already carbonated	Leemann, A., Münch, B., & Wyrzykowski, M. (2023). CO2 absorption of recycled concrete aggregates in natural conditions. Materials Today Communications, 36, 106569.; C. Pade, M. Guimaraes, The CO2 uptake of concrete in a 100 year perspective, Cem. Conc. Res. 37 (9) (2007) 1348–1361	5.38937
(Bianchini et al., 2005) (n = 10)	23.32	30.99	5.55	1.82	7.71	1.35	0.96	0.72			27.35		23.32	0.415857	27.35	0.310732	0.105125	5.89509	0.105125	0.105125	4.62644			0.277238	12.201	1/3 of the CaO is already carbonated	Leemann, A., Münch, B., & Wyrzykowski, M. (2023). CO2 absorption of recycled concrete aggregates in natural conditions. Materials Today Communications, 36, 106569.; C. Pade, M. Guimaraes, The CO2 uptake of concrete in a 100 year perspective, Cem. Conc. Res. 37 (9) (2007) 1348–1362	7.57452
(Bianchini et al., 2005) (n = 10)	26.52	25.15	4.5	1.43	8.97	0.9	0.55	0.29			31.44		26.52	0.472921	31.44	0.3572	0.115721	6.48931	0.115721	0.115721	5.09279			0.315281	13.8752	1/3 of the CaO is already carbonated	Leemann, A., Münch, B., & Wyrzykowski, M. (2023). CO2 absorption of recycled concrete aggregates in natural conditions. Materials Today Communications, 36, 106569.; C. Pade, M. Guimaraes, The CO2 uptake of concrete in a 100 year perspective, Cem. Conc. Res. 37 (9) (2007) 1348–1363	8.7824
(Bianchini et al., 2005) (n = 10)	21.57	37.18	6.51	2.09	6.12	1.48	0.93	0.67			23.13		21.57	0.38465	23.13	0.262787	0.121863	6.83368	0.121863	0.121863	5.36305			0.256433	11.2854	1/3 of the CaO is already carbonated	Leemann, A., Münch, B., & Wyrzykowski, M. (2023). CO2 absorption of recycled concrete aggregates in natural conditions. Materials Today Communications, 36, 106569.; C. Pade, M. Guimaraes, The CO2 uptake of concrete in a 100 year perspective, Cem. Conc. Res. 37 (9) (2007) 1348–1364	5.92232
(Bianchini et al., 2005) (n = 10)	12.61	57.13	8.55	2.66	3.37	1.87	1.48	0.6			11.33		12.61	0.224869	11.33	0.128724	0.0961457	5.39156	0.0961457	0.0961457	4.23128			0.149913	6.59752	1/3 of the CaO is already carbonated	Leemann, A., Münch, B., & Wyrzykowski, M. (2023). CO2 absorption of recycled concrete aggregates in natural conditions. Materials Today Communications, 36, 106569.; C. Pade, M. Guimaraes, The CO2 uptake of concrete in a 100 year perspective, Cem. Conc. Res. 37 (9) (2007) 1348–1365	2.36624
(Bianchini et al., 2005) (n = 10)	16.67	46.51	9.07	3.68	3.81	1.77	1.23	1.17			15.45		16.67	0.29727	15.45	0.175532	0.121738	6.82668	0.121738	0.121738	5.35755			0.19818	8.7217	1/3 of the CaO is already carbonated	Leemann, A., Münch, B., & Wyrzykowski, M. (2023). CO2 absorption of recycled concrete aggregates in natural conditions. Materials Today Communications, 36, 106569.; C. Pade, M. Guimaraes, The CO2 uptake of concrete in a 100 year perspective, Cem. Conc. Res. 37 (9) (2007) 1348–1366	3.36415
(Bianchini et al., 2005) (n = 10)	19.15	40.34	8.93	3.68	4.21	1.72	1.09	1.41			18.84		19.15	0.341495	18.84	0.214047	0.127448	7.14688	0.127448	0.127448	5.60884			0.227663	10.0192	1/3 of the CaO is already carbonated	Leemann, A., Münch, B., & Wyrzykowski, M. (2023). CO2 absorption of recycled concrete aggregates in natural conditions. Materials Today Communications, 36, 106569.; C. Pade, M. Guimaraes, The CO2 uptake of concrete in a 100 year perspective, Cem. Conc. Res. 37 (9) (2007) 1348–1367	4.41039
(Libachiya et al., 2007) (n = 3)	13.93	65.37	5.33	2.16	1.91	0.61	1.19	0.11	0.2879		-		13.93	0.248408	0	0	0.248408	13.93	0.248408	0.248408	10.9322			0.165606	7.28814	1/3 of the CaO is already carbonated	Leemann, A., Münch, B., & Wyrzykowski, M. (2023). CO2 absorption of recycled concrete aggregates in natural conditions. Materials Today Communications, 36, 106569.; C. Pade, M. Guimaraes, The CO2 uptake of concrete in a 100 year perspective, Cem. Conc. Res. 37 (9) (2007) 1348–1368	3.64407
(Libachiya et al., 2007) (n = 3)	11.19	68.43	5.49	2.4	2.84	0.62	0.94	0.1	0.1698		-		11.19	0.199547	0	0	0.199547	11.19	0.199547	0.199547	8.78187			0.133031	5.85458	1/3 of the CaO is already carbonated	Leemann, A., Münch, B., & Wyrzykowski, M. (2023). CO2 absorption of recycled concrete aggregates in natural conditions. Materials Today Communications, 36, 106569.; C. Pade, M. Guimaraes, The CO2 uptake of concrete in a 100 year perspective, Cem. Conc. Res. 37 (9) (2007) 1348–1369	2.92729
(Libachiya et al., 2007) (n = 3)	16.86	63.61	3.57	2.03	2.62	0.51	0.87	0.49	0.2964		-		16.86	0.300658	0	0	0.300658	16.86	0.300658	0.300658	13.2317			0.200439	8.82111	1/3 of the CaO is already carbonated	Leemann, A., Münch, B., & Wyrzykowski, M. (2023). CO2 absorption of recycled concrete aggregates in natural conditions. Materials Today Communications, 36, 106569.; C. Pade, M. Guimaraes, The CO2 uptake of concrete in a 100 year perspective, Cem. Conc. Res. 37 (9) (2007) 1348–1370	4.41055
(Xuan et al., 2016)	17.9	57.37	9.64	3.27	0.59	3.41			1.53		-		17.9	0.319204	0	0	0.319204	17.9	0.319204	0.319204	14.0478			0.212803	9.36523	1/3 of the CaO is already carbonated	Leemann, A., Münch, B., & Wyrzykowski, M. (2023). CO2 absorption of recycled concrete aggregates in natural conditions. Materials Today Communications, 36, 106569.; C. Pade, M. Guimaraes, The CO2 uptake of concrete in a 100 year perspective, Cem. Conc. Res. 37 (9) (2007) 1348–1371	4.68262
(Krour et al., 2020) (n = 28)	15.51	57.04	4.76	2.06	0.93	0.99	0.5		0.35		17.09		15.51	0.276584	17.09	0.194165	0.0824192	4.62182	0.0824192	0.0824192	3.62718			0.184389	8.11479	1/3 of the CaO is already carbonated	Leemann, A., Münch, B., & Wyrzykowski, M. (2023). CO2 absorption of recycled concrete aggregates in natural conditions. Materials Today Communications, 36, 106569.; C. Pade, M. Guimaraes, The CO2 uptake of concrete in a 100 year perspective, Cem. Conc. Res. 37 (9) (2007) 1348–1372	4.48761
(Krour et al., 2020) (n = 28)	20.66	46.61	4.54	2.85	1.18	0.78	0.3		0.62		21.55		20.66	0.368422	21.55	0.244836	0.123586	6.93032	0.123586	0.123586	5.43888			0.245615	10.8093	1/3 of the CaO is already carbonated	Leemann, A., Münch, B., & Wyrzykowski, M. (2023). CO2 absorption of recycled concrete aggregates in natural conditions. Materials Today Communications, 36, 106569.; C. Pade, M. Guimaraes, The CO2 uptake of concrete in a 100 year perspective, Cem. Conc. Res. 37 (9) (2007) 1348–1373	5.37037
(Krour et al., 2020) (n = 28)	38.24	24.06	3.84	1.34	1.24	0.35	0.13		1.47		28.93		38.24	0.68192	28.93	0.328683	0.353237	19.8085	0.353237	0.353237	15.5456			0.454613	20.0071	1/3 of the CaO is already carbonated	Leemann, A., Münch, B., & Wyrzykowski, M. (2023). CO2 absorption of recycled concrete aggregates in natural conditions. Materials Today Communications, 36, 106569.; C. Pade, M. Guimaraes, The CO2 uptake of concrete in a 100 year perspective, Cem. Conc. Res. 37 (9) (2007) 1348–1374	4.46147
(Krour et al., 2020) (n = 28)	8.2	67.7	8.1	2.4	1.1	2.4	1		0.2		8.4		8.2	0.146228	8.4	0.095435	0.0507925	2.84829	0.0507925	0.0507925	2.23533			0.097485	4.29022	1/3 of the CaO is already carbonated	Leemann, A., Münch, B., & Wyrzykowski, M. (2023). CO2 absorption of recycled concrete aggregates in natural conditions. Materials Today Communications, 36, 106569.; C. Pade, M. Guimaraes, The CO2 uptake of concrete in a 100 year perspective, Cem. Conc. Res. 37 (9) (2007) 1348–1375	2.05489
(Krour et al., 2020) (n = 28)	6.8	68.7	8.6	3.1	0.9	2.3	0.5		0.3		7.9		6.8	0.121262	7.9	0.0897544	0.0315075	1.76684	0.0315075	0.0315075	1.38661			0.0808412	3.55774	1/3 of the CaO is already carbonated	Leemann, A., Münch, B., & Wyrzykowski, M. (2023). CO2 absorption of recycled concrete aggregates in natural conditions. Materials Today Communications, 36, 106569.; C. Pade, M. Guimaraes, The CO2 uptake of concrete in a 100 year perspective, Cem. Conc. Res. 37 (9) (2007) 1348–1376	2.17113
(Krour et al., 2020) (n = 28)	4.1	76.8	7.5	2.6	0.7	1.6	0.5		0.2		5.1		4.1	0.0731138	5.1	0.0579427	0.0151711	0.850748	0.0151711	0.0151711	0.667663			0.0487425	2.14511	1/3 of the CaO is already carbonated	Leemann, A., Münch, B., & Wyrzykowski, M. (2023). CO2 absorption of recycled concrete aggregates in natural conditions. Materials Today Communications, 36, 106569.; C. Pade, M. Guimaraes, The CO2 uptake of concrete in a 100 year perspective, Cem. Conc. Res. 37 (9) (2007) 1348–1377	1.47745
(Krour et al., 2020) (n = 28)	16.01	46.35	12.4	6.98	4.12	1.19	1.71		0.24		9.94		16.01	0.2855	9.94	0.112931	0.172569	9.67714	0.172569	0.172569	7.59458			0.190334	8.37639	1/3 of the CaO is already carbonated	Leemann, A., Münch, B., & Wyrzykowski, M. (2023). CO2 absorption of recycled concrete aggregates in natural conditions. Materials Today Communications, 36, 106569.; C. Pade, M. Guimaraes, The CO2 uptake of concrete in a 100 year perspective, Cem. Conc. Res. 37 (9) (2007) 1348–1378	0.781806
(Krour et al., 2020) (n = 28)	13.93	65.37	5.33	2.16	1.91	0.61	1.19		–		9.12		13.93	0.248408	9.12	0.103615	0.144793	8.11957	0.144793	0.144793	6.37221			0.165606	7.28814	1/3 of the CaO is already carbonated	Leemann, A., Münch, B., & Wyrzykowski, M. (2023). CO2 absorption of recycled concrete aggregates in natural conditions. Materials Today Communications, 36, 106569.; C. Pade, M. Guimaraes, The CO2 uptake of concrete in a 100 year perspective, Cem. Conc. Res. 37 (9) (2007) 1348–1379	0.915931
(Krour et al., 2020) (n = 28)	11.19	68.43	5.49	2.4	2.84	0.62	0.94		–		7.56		11.19	0.199547	7.56	0.0858915	0.113656	6.37346	0.113656	0.113656	5.00187			0.133031	5.85458	1/3 of the CaO is already carbonated	Leemann, A., Münch, B., & Wyrzykowski, M. (2023). CO2 absorption of recycled concrete aggregates in natural conditions. Materials Today Communications, 36, 106569.; C. Pade, M. Guimaraes, The CO2 uptake of concrete in a 100 year perspective, Cem. Conc. Res. 37 (9) (2007) 1348–1380	0.852711
(Krour et al., 2020) (n = 28)	16.86	63.61	3.57	2.03	2.62	0.51	0.87		–		9.19		16.86	0.300658	9.19	0.10441	0.196248	11.005	0.196248	0.196248	8.63666			0.200439	8.82111	1/3 of the CaO is already carbonated	Leemann, A., Münch, B., & Wyrzykowski, M. (2023). CO2 absorption of recycled concrete aggregates in natural conditions. Materials Today Communications, 36, 106569.; C. Pade, M. Guimaraes, The CO2 uptake of concrete in a 100 year perspective, Cem. Conc. Res. 37 (9) (2007) 1348–1381	0.184447
(Krour et al., 2020) (n = 28)	15.7	45.5	10.1	2.44	1.81	2.31	0.95		3.12		16.5		15.7	0.279972	16.5	0.187462	0.0925105	5.18771	0.0925105	0.0925105	4.0713			0.186648	8.2142	1/3 of the CaO is already carbonated	Leemann, A., Münch, B., & Wyrzykowski, M. (2023). CO2 absorption of recycled concrete aggregates in natural conditions. Materials Today Communications, 36, 106569.; C. Pade, M. Guimaraes, The CO2 uptake of concrete in a 100 year perspective, Cem. Conc. Res. 37 (9) (2007) 1348–1382	4.1429
(Krour et al., 2020) (n = 28)	11.58	63.5	6.57	1.57	0.61	2.17	0.35		2.44		9.5		11.58	0.206502	9.5	0.107932	0.0985693	5.52747	0.0985693	0.0985693	4.33794			0.137668	6.05862	1/3 of the CaO is already carbonated	Leemann, A., Münch, B., & Wyrzykowski, M. (2023). CO2 absorption of recycled concrete aggregates in natural conditions. Materials Today Communications, 36, 106569.; C. Pade, M. Guimaraes, The CO2 uptake of concrete in a 100 year perspective, Cem. Conc. Res. 37 (9) (2007) 1348–1383	1.72069
(Krour et al., 2020) (n = 28)	10.67	67.7	6.48	1.22	0.54	2.16	0.22		1.43		8.6		10.67	0.190274	8.6	0.0977073	0.0925668	5.19087	0.0925668	0.0925668	4.07377			0.126849	5.58251	1/3 of the CaO is already carbonated	Leemann, A., Münch, B., & Wyrzykowski, M. (2023). CO2 absorption of recycled concrete aggregates in natural conditions. Materials Today Communications, 36, 106569.; C. Pade, M. Guimaraes, The CO2 uptake of concrete in a 100 year perspective, Cem. Conc. Res. 37 (9) (2007) 1348–1384	1.50874
(Krour et al., 2020) (n = 28)	6.55	63.8	17.4	3.55	1.9	3.05	1.27		0.06		0.36		6.55	0.116804	0.36	0.00409007	0.112714	6.32064	0.112714	0.112714	4.96041			0.0778691	3.42694	1/3 of the CaO is already carbonated	Leemann, A., Münch, B., & Wyrzykowski, M. (2023). CO2 absorption of recycled concrete aggregates in natural conditions. Materials Today Communications, 36, 106569.; C. Pade, M. Guimaraes, The CO2 uptake of concrete in a 100 year perspective, Cem. Conc. Res. 37 (9) (2007) 1348–1385	1.53347
(Krour et al., 2020) (n = 28)	9.92	64.8	18	1.82	0.42	2.09	0.62		0.13		0.48		9.92	0.1769	0.48	0.00545343	0.171446	9.61419	0.171446	0.171446	7.54518			0.117933	5.19012	1/3 of the CaO is already carbonated	Leemann, A., Münch, B., & Wyrzykowski, M. (2023). CO2 absorption of recycled concrete aggregates in natural conditions. Materials Today Communications, 36, 106569.; C. Pade, M. Guimaraes, The CO2 uptake of concrete in a 100 year perspective, Cem. Conc. Res. 37 (9) (2007) 1348–1386	2.35506
(Krour et al., 2020) (n = 28)	6.75	62.2	16.8	4.7	2.71	3.95	0.81		0.05		0.29		6.75	0.12037	0.29	0.00329478	0.117075	6.56524	0.117075	0.117075	5.15237			0.0802468	3.53158	1/3 of the CaO is already carbonated	Leemann, A., Münch, B., & Wyrzykowski, M. (2023). CO2 absorption of recycled concrete aggregates in natural conditions. Materials Today Communications, 36, 106569.; C. Pade, M. Guimaraes, The CO2 uptake of concrete in a 100 year perspective, Cem. Conc. Res. 37 (9) (2007) 1348–1387	1.62079
(Krour et al., 2020) (n = 28)	18.22	46.03	7.7	2.93	4.1	1.55	1.08		–		17.8		18.22	0.32491	17.8	0.202231	0.122679	6.87947	0.122679	0.122679	5.39898			0.216607	9.53265	1/3 of the CaO is already carbonated	Leemann, A., Münch, B., & Wyrzykowski, M. (2023). CO2 absorption of recycled concrete aggregates in natural conditions. Materials Today Communications, 36, 106569.; C. Pade, M. Guimaraes, The CO2 uptake of concrete in a 100 year perspective, Cem. Conc. Res. 37 (9) (2007) 1348–1388	4.13367
(Krour et al., 2020) (n = 28)	19.73	40.16	6.86	2.29	5.92	1.52	1.08		–		21.39		19.73	0.351838	21.39	0.243018	0.108819	6.10225	0.108819	0.108819	4.78902			0.234558	10.3227	1/3 of the CaO is already carbonated	Leemann, A., Münch, B., & Wyrzykowski, M. (2023). CO2 absorption of recycled concrete aggregates in natural conditions. Materials Today Communications, 36, 106569.; C. Pade, M. Guimaraes, The CO2 uptake of concrete in a 100 year perspective, Cem. Conc. Res. 37 (9) (2007) 1348–1389	5.53366
(Krour et al., 2020) (n = 28)	14.41	51.25	9.3	3.51	3.67	1.74	1.22		–		14.15		14.41	0.256968	14.15	0.160763	0.0962055	5.39492	0.0962055	0.0962055	4.23391			0.171312	7.53927	1/3 of the CaO is already carbonated	Leemann, A., Münch, B., & Wyrzykowski, M. (2023). CO2 absorption of recycled concrete aggregates in natural conditions. Materials Today Communications, 36, 106569.; C. Pade, M. Guimaraes, The CO2 uptake of concrete in a 100 year perspective, Cem. Conc. Res. 37 (9) (2007) 1348–1390	3.30536
(Krour et al., 2020) (n = 28)	20.76	51.94	2.12	0.9	3.5	0.34	0.22		1.17		19.79		20.76	0.370205	19.79	0.22484	0.145365	8.15163	0.145365	0.145365	6.39736			0.246804	10.8616	1/3 of the CaO is already carbonated	Leemann, A., Münch, B., & Wyrzykowski, M. (2023). CO2 absorption of recycled concrete aggregates in natural conditions. Materials Today Communications, 36, 106569.; C. Pade, M. Guimaraes, The CO2 uptake of concrete in a 100 year perspective, Cem. Conc. Res. 37 (9) (2007) 1348–1391	4.46421
(Krour et al., 2020) (n = 28)	34.43	24.13	2.22	0.74	6.92	0.29	0.3		0.74		29.22		34.43	0.613977	29.22	0.331978	0.282	15.8137	0.282	0.282	12.4105			0.409318	18.0137	1/3 of the CaO is already carbonated	Leemann, A., Münch, B., & Wyrzykowski, M. (2023). CO2 absorption of recycled concrete aggregates in natural conditions. Materials Today Communications, 36, 106569.; C. Pade, M. Guimaraes, The CO2 uptake of concrete in a 100 year perspective, Cem. Conc. Res. 37 (9) (2007) 1348–1392	5.60316
(Krour et al., 2020) (n = 28)	29.7	38.1	6.27	3.66	2.19	0.8	0.92		–		18.42		29.7	0.529629	18.42	0.209275	0.320354	17.9645	0.320354	0.320354	14.0984			0.353086	15.539	1/3 of the CaO is already carbonated	Leemann, A., Münch, B., & Wyrzykowski, M. (2023). CO2 absorption of recycled concrete aggregates in natural conditions. Materials Today Communications, 36, 106569.; C. Pade, M. Guimaraes, The CO2 uptake of concrete in a 100 year perspective, Cem. Conc. Res. 37 (9) (2007) 1348–1393	1.44052
(Krour et al., 2020) (n = 28)	45.17	10.85	2.03	1.13	0.83	0.24	0.13		0.37		38.76		45.17	0.8055	38.76	0.440364	0.365135	20.4757	0.365135	0.365135	16.0692			0.537	23.6328	1/3 of the CaO is already carbonated	Leemann, A., Münch, B., & Wyrzykowski, M. (2023). CO2 absorption of recycled concrete aggregates in natural conditions. Materials Today Communications, 36, 106569.; C. Pade, M. Guimaraes, The CO2 uptake of concrete in a 100 year perspective, Cem. Conc. Res. 37 (9) (2007) 1348–1394	7.56359
(Krour et al., 2020) (n = 28)	47.61	8.33	1.65	0.98	0.73	0.17	0.08		0.33		39.66		47.61	0.849011	39.66	0.45059	0.398422	22.3423	0.398422	0.398422	17.5341			0.566007	24.9094	1/3 of the CaO is already carbonated	Leemann, A., Münch, B., & Wyrzykowski, M. (2023). CO2 absorption of recycled concrete aggregates in natural conditions. Materials Today Communications, 36, 106569.; C. Pade, M. Guimaraes, The CO2 uptake of concrete in a 100 year perspective, Cem. Conc. Res. 37 (9) (2007) 1348–1395	7.37529
(Krour et al., 2020) (n = 28)	30.95	28.71	5.78	2.29	2.39	0.83	0.7		0.18		27.48		30.95	0.55192	27.48	0.312209	0.239711	13.4423	0.239711	0.239711	10.5494			0.367946	16.193	1/3 of the CaO is already carbonated	Leemann, A., Münch, B., & Wyrzykowski, M. (2023). CO2 absorption of recycled concrete aggregates in natural conditions. Materials Today Communications, 36, 106569.; C. Pade, M. Guimaraes, The CO2 uptake of concrete in a 100 year perspective, Cem. Conc. Res. 37 (9) (2007) 1348–1396	5.64352
(Krour et al., 2020) (n = 28)	40.43	16.92	3.4	1.33	2.18	0.48	0.5		0.13		34.11		40.43	0.720973	34.11	0.387534	0.333439	18.6982	0.333439	0.333439	14.6743			0.480649	21.1529	1/3 of the CaO is already carbonated	Leemann, A., Münch, B., & Wyrzykowski, M. (2023). CO2 absorption of recycled concrete aggregates in natural conditions. Materials Today Communications, 36, 106569.; C. Pade, M. Guimaraes, The CO2 uptake of concrete in a 100 year perspective, Cem. Conc. Res. 37 (9) (2007) 1348–1397	6.47857
(Krour et al., 2020) (n = 28)	24.09	39.97	7.05	3.05	1.66	1.15	1.19		0.23		20.88		24.09	0.429588	20.88	0.237224	0.192364	10.7872	0.192364	0.192364	8.46573			0.286392	12.6038	1/3 of the CaO is already carbonated	Leemann, A., Münch, B., & Wyrzykowski, M. (2023). CO2 absorption of recycled concrete aggregates in natural conditions. Materials Today Communications, 36, 106569.; C. Pade, M. Guimaraes, The CO2 uptake of concrete in a 100 year perspective, Cem. Conc. Res. 37 (9) (2007) 1348–1398	4.13809
(Krour et al., 2020) (n = 28)	38.59	19.81	3.84	1.48	1.6	0.61	0.59		0.33		32.44		38.59	0.688161	32.44	0.368561	0.3196	17.9222	0.3196	0.3196	14.0653			0.458774	20.1902	1/3 of the CaO is already carbonated	Leemann, A., Münch, B., & Wyrzykowski, M. (2023). CO2 absorption of recycled concrete aggregates in natural conditions. Materials Today Communications, 36, 106569.; C. Pade, M. Guimaraes, The CO2 uptake of concrete in a 100 year perspective, Cem. Conc. Res. 37 (9) (2007) 1348–1399	6.12491
Average	19.8686	47.208	7.08	2.54295	2.87068	1.36727	0.814651	0.471333	0.654964		17.9918		19.8686	0.35431	17.9918	0.20441	0.1499	8.40594	0.1499	0.1499	6.59695			0.236207	10.3952	1/3 of the CaO is already carbonated	Leemann, A., Münch, B., & Wyrzykowski, M. (2023). CO2 absorption of recycled concrete aggregates in natural conditions. Materials Today Communications, 36, 106569.; C. Pade, M. Guimaraes, The CO2 uptake of concrete in a 100 year perspective, Cem. Conc. Res. 37 (9) (2007) 1348–1400	-3.79827
Standard Deviation	10.3101	17.3664	3.6574	1.12798	1.99587	0.852543	0.393773	0.377428	0.770473		10.0594		10.3101	0.183856	10.897	0.123805	0.0951476	5.33559	0.0951476	0.0951476	4.18735			0.122571	5.39422
Fly Ash (Class C)
(Gunning et al., 2010)	32.1	32.4	15.8	3.4	3.4	0.8	1.8	2.9	3.6		-		32.1	0.572427	0	0	0.572427	32.1	0.572427	0.572427	25.1919	0		0.572427	25.1919	0.35wt% of the LOI is CO2	Ji, L., Yu, H., Zhang, R., French, D., Grigore, M., Yu, B., ... & Zhao, S. (2019). Effects of fly ash properties on carbonation efficiency in CO2 mineralisation. Fuel Processing Technology, 188, 79-88.	0
(Ukwattage et al., 2015)	18.5	54	9.5	3	5.5	1.2	2.1	-	2.5		-		18.5	0.329904	0	0	0.329904	18.5	0.329904	0.329904	14.5187	0		0.329904	14.5187	0.35wt% of the LOI is CO2	Ji, L., Yu, H., Zhang, R., French, D., Grigore, M., Yu, B., ... & Zhao, S. (2019). Effects of fly ash properties on carbonation efficiency in CO2 mineralisation. Fuel Processing Technology, 188, 79-88.	0
(Chang et al., 2011)	38.8	34.9	15.8	2	5.6			-	0.5		-		38.8	0.691906	0	0	0.691906	38.8	0.691906	0.691906	30.4501	0		0.691906	30.4501	0.35wt% of the LOI is CO2	Ji, L., Yu, H., Zhang, R., French, D., Grigore, M., Yu, B., ... & Zhao, S. (2019). Effects of fly ash properties on carbonation efficiency in CO2 mineralisation. Fuel Processing Technology, 188, 79-88.	0
(Siriwardena et al., 2015)	22.8	38.6	19.2	5.7	4.5	0.6	1.8	-	2.5		0.6		22.8	0.406584	0.6	0.00681679	0.399767	22.4177	0.399767	0.399767	17.5933	0.00477175		0.401812	17.6833	0.35wt% of the LOI is CO2	Ji, L., Yu, H., Zhang, R., French, D., Grigore, M., Yu, B., ... & Zhao, S. (2019). Effects of fly ash properties on carbonation efficiency in CO2 mineralisation. Fuel Processing Technology, 188, 79-88.	0.09
(Siriruang et al., 2016)	19.3	34.5	19.8	15	1.9	2.3	1.1	-	4.1		0.5		19.3	0.34417	0.5	0.00568066	0.338489	18.9814	0.338489	0.338489	14.8966	0.00397646		0.340193	14.9716	0.35wt% of the LOI is CO2	Ji, L., Yu, H., Zhang, R., French, D., Grigore, M., Yu, B., ... & Zhao, S. (2019). Effects of fly ash properties on carbonation efficiency in CO2 mineralisation. Fuel Processing Technology, 188, 79-88.	0.075
(Cwik et al., 2018)	35.3	33.1	13.8	5.7	3.2	1	1.3	0.4	5		-		35.3	0.629492	0	0	0.629492	35.3	0.629492	0.629492	27.7033	0		0.629492	27.7033	0.35wt% of the LOI is CO2	Ji, L., Yu, H., Zhang, R., French, D., Grigore, M., Yu, B., ... & Zhao, S. (2019). Effects of fly ash properties on carbonation efficiency in CO2 mineralisation. Fuel Processing Technology, 188, 79-88.	0
Average	27.8	37.9167	15.65	5.8	4.01667	1.18	1.62	1.65	3.03333		0.55		27.8	0.495747	0.55	0.00624872	0.489498	27.4496	0.489498	0.489498	21.5423	0.00437411		0.491373	21.7532	0.35wt% of the LOI is CO2	Ji, L., Yu, H., Zhang, R., French, D., Grigore, M., Yu, B., ... & Zhao, S. (2019). Effects of fly ash properties on carbonation efficiency in CO2 mineralisation. Fuel Processing Technology, 188, 79-88.	0.210833
Standard Deviation	7.95278	7.45596	3.44275	4.33397	1.32088	0.594643	0.365513	1.25	1.43256		0.05		7.95278	0.141819	0.260875	0.00296388	0.143565	8.05071	0.143565	0.143565	6.31817	0.00207471		0.139744	6.29492
Fly Ash (Class F)
(Dung et al., 2020)	1.2	58.6	30.4	4.7	0.8	3.5		-	0.6		0.6		1.2	0.0213991	0.6	0.00681679	0.0145824	0.817735	0.0145824	0.0145824	0.641755	0.00477175		0.0166274	0.731755	0.35wt% of the LOI is CO2	Ji, L., Yu, H., Zhang, R., French, D., Grigore, M., Yu, B., ... & Zhao, S. (2019). Effects of fly ash properties on carbonation efficiency in CO2 mineralisation. Fuel Processing Technology, 188, 79-88.	0.09
(Gunning et al., 2010)	1.3	55.6	23	13.8	1	2.7	0.5	0.5	0.1		-		1.3	0.0231824	0	0	0.0231824	1.3	0.0231824	0.0231824	1.02023	0		0.0231824	1.02023	0.35wt% of the LOI is CO2	Ji, L., Yu, H., Zhang, R., French, D., Grigore, M., Yu, B., ... & Zhao, S. (2019). Effects of fly ash properties on carbonation efficiency in CO2 mineralisation. Fuel Processing Technology, 188, 79-88.	0
(Muriithi et al., 2013)	9.2	51.2	26	2.4	2.4	0.8	0.5	0.7	0.4		-		9.2	0.16406	0	0	0.16406	9.2	0.16406	0.16406	7.22012	0		0.16406	7.22012	0.35wt% of the LOI is CO2	Ji, L., Yu, H., Zhang, R., French, D., Grigore, M., Yu, B., ... & Zhao, S. (2019). Effects of fly ash properties on carbonation efficiency in CO2 mineralisation. Fuel Processing Technology, 188, 79-88.	0
(Wu et al., 2018)	3.4	52.2	22.2	13.5	0.9	2.6		0.1	2.2	0	1		3.4	0.0606309	1	0.0113613	0.0492696	2.76289	0.0492696	0.0492696	2.16831	0.00795292		0.052678	2.31831	0.35wt% of the LOI is CO2	Ji, L., Yu, H., Zhang, R., French, D., Grigore, M., Yu, B., ... & Zhao, S. (2019). Effects of fly ash properties on carbonation efficiency in CO2 mineralisation. Fuel Processing Technology, 188, 79-88.	0.15
(Carevic et al., 2019)	7.6	58.2	20.2	5.3	2	1.5	0.5	0	2.2		2.1		7.6	0.135528	2.1	0.0238588	0.111669	6.26207	0.111669	0.111669	4.91445	0.0167011		0.118827	5.22945	0.35wt% of the LOI is CO2	Ji, L., Yu, H., Zhang, R., French, D., Grigore, M., Yu, B., ... & Zhao, S. (2019). Effects of fly ash properties on carbonation efficiency in CO2 mineralisation. Fuel Processing Technology, 188, 79-88.	0.315
(Mastali et al., 2018)	1	60.8	22.7	7.6	2.2	2.7	1.5	-			-		1	0.0178326	0	0	0.0178326	1	0.0178326	0.0178326	0.784796	0		0.0178326	0.784796	0.35wt% of the LOI is CO2	Ji, L., Yu, H., Zhang, R., French, D., Grigore, M., Yu, B., ... & Zhao, S. (2019). Effects of fly ash properties on carbonation efficiency in CO2 mineralisation. Fuel Processing Technology, 188, 79-88.	0
(Kurad et al., 2019)	3.6	57.8	20.9	7.4	1	1.7	1	-	0.6		3.8		3.6	0.0641974	3.8	0.043173	0.0210245	1.17899	0.0210245	0.0210245	0.925265	0.0302211		0.0339764	1.49527	0.35wt% of the LOI is CO2	Ji, L., Yu, H., Zhang, R., French, D., Grigore, M., Yu, B., ... & Zhao, S. (2019). Effects of fly ash properties on carbonation efficiency in CO2 mineralisation. Fuel Processing Technology, 188, 79-88.	0.57
(Wang et al., 2019)	15.6	52.2	20.1	-	2.6		1.9	-			-		15.6	0.278189	0	0	0.278189	15.6	0.278189	0.278189	12.2428	0		0.278189	12.2428	0.35wt% of the LOI is CO2	Ji, L., Yu, H., Zhang, R., French, D., Grigore, M., Yu, B., ... & Zhao, S. (2019). Effects of fly ash properties on carbonation efficiency in CO2 mineralisation. Fuel Processing Technology, 188, 79-88.	0
(Liu et al., 2020)	15.4	46	20.2	9.4	1.9	1.4	3.9	-	1.8		-		15.4	0.274622	0	0	0.274622	15.4	0.274622	0.274622	12.0859	0		0.274622	12.0859	0.35wt% of the LOI is CO2	Ji, L., Yu, H., Zhang, R., French, D., Grigore, M., Yu, B., ... & Zhao, S. (2019). Effects of fly ash properties on carbonation efficiency in CO2 mineralisation. Fuel Processing Technology, 188, 79-88.	0
(Wang et al., 2019)	15.6	52.2	20.1	3.1	2.7		1.9	-			-		15.6	0.278189	0	0	0.278189	15.6	0.278189	0.278189	12.2428	0		0.278189	12.2428	0.35wt% of the LOI is CO2	Ji, L., Yu, H., Zhang, R., French, D., Grigore, M., Yu, B., ... & Zhao, S. (2019). Effects of fly ash properties on carbonation efficiency in CO2 mineralisation. Fuel Processing Technology, 188, 79-88.	0
(Teixeira et al., 2019)	3.3	54.1	26.4	6.1	1.6	1.6	0.5	0.8	1		2.7		3.3	0.0588477	2.7	0.0306755	0.0281721	1.57981	0.0281721	0.0281721	1.23983	0.0214729		0.0373748	1.64483	0.35wt% of the LOI is CO2	Ji, L., Yu, H., Zhang, R., French, D., Grigore, M., Yu, B., ... & Zhao, S. (2019). Effects of fly ash properties on carbonation efficiency in CO2 mineralisation. Fuel Processing Technology, 188, 79-88.	0.405
(Huseien et al., 2019)	5.2	57.2	28.8	3.7	1.5	0.9	0.1	-	0.1		0.1		5.2	0.0927296	0.1	0.00113613	0.0915935	5.13629	0.0915935	0.0915935	4.03094	0.000795292		0.0919343	4.04594	0.35wt% of the LOI is CO2	Ji, L., Yu, H., Zhang, R., French, D., Grigore, M., Yu, B., ... & Zhao, S. (2019). Effects of fly ash properties on carbonation efficiency in CO2 mineralisation. Fuel Processing Technology, 188, 79-88.	0.015
(Nedeljkovic et al., 2018) [b]	4.8	56.8	23.8	7.2	1.5	1.6	0.8	0.5	0.3		1.2		4.8	0.0855966	1.2	0.0136336	0.071963	4.03547	0.071963	0.071963	3.16702	0.0095435		0.0760531	3.34702	0.35wt% of the LOI is CO2	Ji, L., Yu, H., Zhang, R., French, D., Grigore, M., Yu, B., ... & Zhao, S. (2019). Effects of fly ash properties on carbonation efficiency in CO2 mineralisation. Fuel Processing Technology, 188, 79-88.	0.18
(Younsi et al., 2011)	5.2	55.3	25.2	6.4				-	0.5		-		5.2	0.0927296	0	0	0.0927296	5.2	0.0927296	0.0927296	4.08094	0		0.0927296	4.08094	0.35wt% of the LOI is CO2	Ji, L., Yu, H., Zhang, R., French, D., Grigore, M., Yu, B., ... & Zhao, S. (2019). Effects of fly ash properties on carbonation efficiency in CO2 mineralisation. Fuel Processing Technology, 188, 79-88.	0
(Ji et al., 2014)	16.4	42.8	19.2	9.1	1.2	1.5	1.7	-	1.9		-		16.4	0.292455	0	0	0.292455	16.4	0.292455	0.292455	12.8707	0		0.292455	12.8707	0.35wt% of the LOI is CO2	Ji, L., Yu, H., Zhang, R., French, D., Grigore, M., Yu, B., ... & Zhao, S. (2019). Effects of fly ash properties on carbonation efficiency in CO2 mineralisation. Fuel Processing Technology, 188, 79-88.	0
(Siriruang et al., 2016)	16.5	35.7	20.4	15.5	2	2.4	1.2	-	4.3		0.5		16.5	0.294238	0.5	0.00568066	0.288558	16.1814	0.288558	0.288558	12.6991	0.00397646		0.290262	12.7741	0.35wt% of the LOI is CO2	Ji, L., Yu, H., Zhang, R., French, D., Grigore, M., Yu, B., ... & Zhao, S. (2019). Effects of fly ash properties on carbonation efficiency in CO2 mineralisation. Fuel Processing Technology, 188, 79-88.	0.075
(Boumaaza et al., 2020)	5.1	83.5	-	-		1.7	1.4	0	0.6		5		5.1	0.0909464	5	0.0568066	0.0341398	1.91446	0.0341398	0.0341398	1.50246	0.0397646		0.0511818	2.25246	0.35wt% of the LOI is CO2	Ji, L., Yu, H., Zhang, R., French, D., Grigore, M., Yu, B., ... & Zhao, S. (2019). Effects of fly ash properties on carbonation efficiency in CO2 mineralisation. Fuel Processing Technology, 188, 79-88.	0.75
(Mo et al., 2017)	3.3	48.1	30.2	4.6	2.4	1.2	0.7	-	0.7		8.8		3.3	0.0588477	8.8	0.0999795	0	0	0	0	0	0.0699857		-0.011138	-0.490174	0.35wt% of the LOI is CO2	Ji, L., Yu, H., Zhang, R., French, D., Grigore, M., Yu, B., ... & Zhao, S. (2019). Effects of fly ash properties on carbonation efficiency in CO2 mineralisation. Fuel Processing Technology, 188, 79-88.	0.490174
(Zajac et al., 2020)	5.4	52.3	24.9	6.6	1.7	1.6	0.6	0.9	0.3		4.3		5.4	0.0962962	4.3	0.0488536	0.0474425	2.66043	0.0474425	0.0474425	2.0879	0.0341976		0.0620986	2.7329	0.35wt% of the LOI is CO2	Ji, L., Yu, H., Zhang, R., French, D., Grigore, M., Yu, B., ... & Zhao, S. (2019). Effects of fly ash properties on carbonation efficiency in CO2 mineralisation. Fuel Processing Technology, 188, 79-88.	0.645
(Mo et al., 2015)	3.3	48.1	30.2	4.6	2.4	1.2	0.7	-	0.7		8.8		3.3	0.0588477	8.8	0.0999795	0	0	0	0	0	0.0699857		-0.011138	-0.490174	0.35wt% of the LOI is CO2	Ji, L., Yu, H., Zhang, R., French, D., Grigore, M., Yu, B., ... & Zhao, S. (2019). Effects of fly ash properties on carbonation efficiency in CO2 mineralisation. Fuel Processing Technology, 188, 79-88.	0.490174
Average	7.12	53.935	23.9421	7.27778	1.76667	1.8	1.14118	0.4375	1.07647	0	3.24167		7.12	0.126968	3.24167	0.0368296	0.0901387	5.05471	0.0901387	0.0901387	3.96691	0.0257807		0.101188	4.907	0.35wt% of the LOI is CO2	Ji, L., Yu, H., Zhang, R., French, D., Grigore, M., Yu, B., ... & Zhao, S. (2019). Effects of fly ash properties on carbonation efficiency in CO2 mineralisation. Fuel Processing Technology, 188, 79-88.	-0.940083
Standard Deviation	5.41854	8.9621	3.72549	3.63907	0.598145	0.707938	0.868439	0.338886	1.05693	0	2.90788		5.41854	0.0966268	2.75599	0.0313117	0.107504	6.0285	0.107504	0.107504	4.73114				4.70285
Fly Ash (Unclassed)
Ji, L., Yu, H., Zhang, R., French, D., Grigore, M., Yu, B., ... & Zhao, S. (2019). Effects of fly ash properties on carbonation efficiency in CO2 mineralisation. Fuel Processing Technology, 188, 79-88.	16.4	42.8	19.2	9.1	1.2	1.5	1.7	0.4	1.9		5.8	2.1	16.4	0.292455	5.8	0.0658956	0.226559	12.7048	0.226559	0.226559	9.97065		0.0477175	0.244738	10.7707	from the CO2 given in the ref	Ji, L., Yu, H., Zhang, R., French, D., Grigore, M., Yu, B., ... & Zhao, S. (2019). Effects of fly ash properties on carbonation efficiency in CO2 mineralisation. Fuel Processing Technology, 188, 79-88.	0.8
Ji, L., Yu, H., Zhang, R., French, D., Grigore, M., Yu, B., ... & Zhao, S. (2019). Effects of fly ash properties on carbonation efficiency in CO2 mineralisation. Fuel Processing Technology, 188, 79-88.	9.4	8.9	5.9	42.3	27.9	0.2	0.6	0.1	2.8		1.9	0.6	9.4	0.167627	1.9	0.0215865	0.14604	8.18949	0.14604	0.14604	6.42708		0.0136336	0.153993	6.77708	from the CO2 given in the ref	Ji, L., Yu, H., Zhang, R., French, D., Grigore, M., Yu, B., ... & Zhao, S. (2019). Effects of fly ash properties on carbonation efficiency in CO2 mineralisation. Fuel Processing Technology, 188, 79-88.	0.35
Ji, L., Yu, H., Zhang, R., French, D., Grigore, M., Yu, B., ... & Zhao, S. (2019). Effects of fly ash properties on carbonation efficiency in CO2 mineralisation. Fuel Processing Technology, 188, 79-88.	3.6	42.8	16.2	9.5	7.1	0.3	5	0	9.4		6.1	0.4	3.6	0.0641974	6.1	0.069304	0	0	0	0	0		0.00908905	0.0551084	2.42527	from the CO2 given in the ref	Ji, L., Yu, H., Zhang, R., French, D., Grigore, M., Yu, B., ... & Zhao, S. (2019). Effects of fly ash properties on carbonation efficiency in CO2 mineralisation. Fuel Processing Technology, 188, 79-88.	2.42527
Ji, L., Yu, H., Zhang, R., French, D., Grigore, M., Yu, B., ... & Zhao, S. (2019). Effects of fly ash properties on carbonation efficiency in CO2 mineralisation. Fuel Processing Technology, 188, 79-88.	13.4	40.9	32.8	3.5	0.5	0.6	0.1	0.7	0.2		7.3	0.5	13.4	0.238957	7.3	0.0829376	0.15602	8.74911	0.15602	0.15602	6.86627		0.0113613	0.227596	10.0163	from the CO2 given in the ref	Ji, L., Yu, H., Zhang, R., French, D., Grigore, M., Yu, B., ... & Zhao, S. (2019). Effects of fly ash properties on carbonation efficiency in CO2 mineralisation. Fuel Processing Technology, 188, 79-88.	3.15
Ji, L., Yu, H., Zhang, R., French, D., Grigore, M., Yu, B., ... & Zhao, S. (2019). Effects of fly ash properties on carbonation efficiency in CO2 mineralisation. Fuel Processing Technology, 188, 79-88.	32.4	5.8	3	14	29.3	0.2	0.2	0.4	12.8		1.9	16.6	32.4	0.577777	1.9	0.0215865	0.55619	31.1895	0.55619	0.55619	24.4774		0.377196	0.200581	8.82739	from the CO2 given in the ref	Ji, L., Yu, H., Zhang, R., French, D., Grigore, M., Yu, B., ... & Zhao, S. (2019). Effects of fly ash properties on carbonation efficiency in CO2 mineralisation. Fuel Processing Technology, 188, 79-88.	15.65
(Praneeth et al., 2020)	17.6	39.9	28.2	4.4	1.2	0.7	0.9	0.9	5.1		-		17.6	0.313854	0	0	0.313854	17.6	0.313854	0.313854	13.8124	0		0.313854	13.8124	0.35wt% of the LOI is CO2	Ji, L., Yu, H., Zhang, R., French, D., Grigore, M., Yu, B., ... & Zhao, S. (2019). Effects of fly ash properties on carbonation efficiency in CO2 mineralisation. Fuel Processing Technology, 188, 79-88.	0
(Ukwattage et al., 2013) [a]	35.3	12.2	4	24	11.7			-	8.9		-		35.3	0.629492	0	0	0.629492	35.3	0.629492	0.629492	27.7033	0		0.629492	27.7033	0.35wt% of the LOI is CO2	Ji, L., Yu, H., Zhang, R., French, D., Grigore, M., Yu, B., ... & Zhao, S. (2019). Effects of fly ash properties on carbonation efficiency in CO2 mineralisation. Fuel Processing Technology, 188, 79-88.	0
(Viet et al., 2020)	33.1	8.3	4.5	3.7	1.6	5.7	8.6	-	15.5	11.5	-		33.1	0.59026	0	0	0.59026	33.1	0.59026	0.59026	25.9767	0		0.59026	25.9767	0.35wt% of the LOI is CO2	Ji, L., Yu, H., Zhang, R., French, D., Grigore, M., Yu, B., ... & Zhao, S. (2019). Effects of fly ash properties on carbonation efficiency in CO2 mineralisation. Fuel Processing Technology, 188, 79-88.	0
(Viet et al., 2020)	31.6	7.7	2	4.4	1.2	6.1	13.8	-	6.3	20	-		31.6	0.563511	0	0	0.563511	31.6	0.563511	0.563511	24.7996	0		0.563511	24.7996	0.35wt% of the LOI is CO2	Ji, L., Yu, H., Zhang, R., French, D., Grigore, M., Yu, B., ... & Zhao, S. (2019). Effects of fly ash properties on carbonation efficiency in CO2 mineralisation. Fuel Processing Technology, 188, 79-88.	0
(Ashraf et al., 2019) [b]	18.3	10.1	4.1	2.2	1.6	6.5	8.8	1.4	10.9	6.2	20.2		18.3	0.326337	20.2	0.229499	0.0968385	5.43041	0.0968385	0.0968385	4.26177	0.160649		0.165688	7.29177	0.35wt% of the LOI is CO2	Ji, L., Yu, H., Zhang, R., French, D., Grigore, M., Yu, B., ... & Zhao, S. (2019). Effects of fly ash properties on carbonation efficiency in CO2 mineralisation. Fuel Processing Technology, 188, 79-88.	3.03
(Ashraf et al., 2019) [b]	20.3	18.3	14.5	2.3	6.7	2.2	12.7	3.5	2	3.5	18.4		20.3	0.362002	18.4	0.209048	0.152954	8.57721	0.152954	0.152954	6.73136	0.146334		0.215669	9.49136	0.35wt% of the LOI is CO2	Ji, L., Yu, H., Zhang, R., French, D., Grigore, M., Yu, B., ... & Zhao, S. (2019). Effects of fly ash properties on carbonation efficiency in CO2 mineralisation. Fuel Processing Technology, 188, 79-88.	2.76
(Ukwattage et al., 2015)	12.5	36	2	16	10.7	0.4	4.2	-	12		-		12.5	0.222908	0	0	0.222908	12.5	0.222908	0.222908	9.80995	0		0.222908	9.80995	0.35wt% of the LOI is CO2	Ji, L., Yu, H., Zhang, R., French, D., Grigore, M., Yu, B., ... & Zhao, S. (2019). Effects of fly ash properties on carbonation efficiency in CO2 mineralisation. Fuel Processing Technology, 188, 79-88.	0
(Ukwattage et al., 2015)	24.8	13	2.1	23	13	0.4	9	-	12.8		-		24.8	0.442249	0	0	0.442249	24.8	0.442249	0.442249	19.4629	0		0.442249	19.4629	0.35wt% of the LOI is CO2	Ji, L., Yu, H., Zhang, R., French, D., Grigore, M., Yu, B., ... & Zhao, S. (2019). Effects of fly ash properties on carbonation efficiency in CO2 mineralisation. Fuel Processing Technology, 188, 79-88.	0
(Teixeira et al., 2019)	27.4	36	8.3	4.1	3.6	4.9	0.9	3.2	3.2	0.6	6.3		27.4	0.488614	6.3	0.0715763	0.417038	23.3862	0.417038	0.417038	18.3534	0.0501034		0.43851	19.2984	0.35wt% of the LOI is CO2	Ji, L., Yu, H., Zhang, R., French, D., Grigore, M., Yu, B., ... & Zhao, S. (2019). Effects of fly ash properties on carbonation efficiency in CO2 mineralisation. Fuel Processing Technology, 188, 79-88.	0.945
(Mazzella et al., 2016)	32	27.3	8.8	6.5	1.9	0.8	0.9	-	2.1	0.9	-		32	0.570644	0	0	0.570644	32	0.570644	0.570644	25.1135	0		0.570644	25.1135	0.35wt% of the LOI is CO2	Ji, L., Yu, H., Zhang, R., French, D., Grigore, M., Yu, B., ... & Zhao, S. (2019). Effects of fly ash properties on carbonation efficiency in CO2 mineralisation. Fuel Processing Technology, 188, 79-88.	0
(Dananjayan et al., 2016)	6.7	41.8	18.4	9.2	2.2	1.1	1.4	0.4	3.3		14		6.7	0.119479	14	0.159058	0	0	0	0	0	0.111341		0.00813771	0.358133	0.35wt% of the LOI is CO2	Ji, L., Yu, H., Zhang, R., French, D., Grigore, M., Yu, B., ... & Zhao, S. (2019). Effects of fly ash properties on carbonation efficiency in CO2 mineralisation. Fuel Processing Technology, 188, 79-88.	0.358133
(Siriruang et al., 2016)	25	26.6	13.6	18.3	2.3	1.8	1.8	-	8.5		0.5		25	0.445816	0.5	0.00568066	0.440135	24.6814	0.440135	0.440135	19.3699	0.00397646		0.441839	19.4449	0.35wt% of the LOI is CO2	Ji, L., Yu, H., Zhang, R., French, D., Grigore, M., Yu, B., ... & Zhao, S. (2019). Effects of fly ash properties on carbonation efficiency in CO2 mineralisation. Fuel Processing Technology, 188, 79-88.	0.075
Average	23.7167	23.1	9.20833	9.84167	4.80833	2.78182	5.72727	1.88	7.55	7.11667	11.88		23.7167	0.42293	11.88	0.134972	0.287958	16.1478	0.287958	0.287958	12.6727	0.0944807		0.32845	14.1988	0.35wt% of the LOI is CO2	Ji, L., Yu, H., Zhang, R., French, D., Grigore, M., Yu, B., ... & Zhao, S. (2019). Effects of fly ash properties on carbonation efficiency in CO2 mineralisation. Fuel Processing Technology, 188, 79-88.	-1.52606
Standard Deviation	8.48124	12.4623	7.76364	7.85191	4.30629	2.36598	4.75377	1.24483	4.37388	6.83409	7.44134		8.48124	0.151243	7.57468	0.0860583	0.201932	11.3238	0.201932	0.201932	8.88685	0.0602408		0.0910019	8.28349
Fly Ash (all)
Average	15.6263	41.6684	17.8189	7.88611	3.15556	2.03333	2.74242	1.08	3.63143	6.1	5.23158		15.6263	0.278658	5.23158	0.0594376	0.219221	12.2932	0.219221	0.219221	9.64768	0.0416063		0.237052	10.4324			-0.784737
Standard Deviation	11.4152	17.0409	8.52408	5.69981	2.94104	1.58203	3.52463	1.1238	3.99376	6.79958	6.02932		11.4152	0.203563	5.00187	0.0568278	0.215862	12.1049	0.215862	0.215862	9.49989	0.0397795		0.163783	7.20794
Basic Oxygen Furnace Slag (BOFS)
(Jiang & Ling, 2020)	42.1	16.5	3.5	21.7	6.7						0.24		42.1	0.750753	0.24	0.00272671	0.748027	41.9471	0.748027	0.748027	32.9199	0.00545343		0.7453	32.7999	100wt% of the LOI is CO2		0.12
(Zhang et al., 2020)	42	15.5	3	22.5	8.7						-		42	0.74897	0	0	0.74897	42	0.74897	0.74897	32.9614	0		0.74897	32.9614	100wt% of the LOI is CO2		0
(Chang et al., 2012)	38.8	11.7	3.9	32.8	10.4	0.1	0				-		38.8	0.691906	0	0	0.691906	38.8	0.691906	0.691906	30.4501	0		0.691906	30.4501	100wt% of the LOI is CO2		0
(Chang et al., 2012)	51.1	11.2	1.6	24	4.2						-		51.1	0.911247	0	0	0.911247	51.1	0.911247	0.911247	40.1031	0		0.911247	40.1031	100wt% of the LOI is CO2		0
(Chang et al., 2012)	42.4	12	3	26.7	9.2						2.37448	5.4	42.4	0.756103	2.37448	0.0269772	0.729126	40.8872	0.729126	0.729126	32.0881	0.0539543		0.702149	30.9009	100wt% of the LOI is CO2		1.18724
(Pan et al., 2016)	51.1	11.2	1.2	24	4.2				0.4		1.3	2.5	51.1	0.911247	1.3	0.0147697	0.896477	50.2718	0.896477	0.896477	39.4531	0.0295394		0.881708	38.8031	100wt% of the LOI is CO2		0.65
(Pan et al., 2016)	48.2	8.6	-	26							1.4		48.2	0.859532	1.4	0.0159058	0.843627	47.308	0.843627	0.843627	37.1272	0.0318117		0.827721	36.4272	100wt% of the LOI is CO2		0.7
(Librandi et al., 2019) [a],[b]	51	15	3.1	20	3.5		2	1.8	0.2		0.6		51	0.909464	0.6	0.00681679	0.902647	50.6177	0.902647	0.902647	39.7246	0.0136336		0.89583	39.4246	100wt% of the LOI is CO2		0.3
(Chang et al., 2013)	46.5	10.1	1	30.2	6.5	0		3.2	0.1		2.4976		46.5	0.829217	2.4976	0.028376	0.800841	44.9088	0.800841	0.800841	35.2442	0.056752		0.772465	33.9954	100wt% of the LOI is CO2		1.2488
(Librandi et al., 2017)	29.7	8.4	4	25.6	7.3	0.2	0.2				0.281419	0.64	29.7	0.529629	0.281419	0.00319729	0.526432	29.5207	0.526432	0.526432	23.1677	0.00639459		0.523234	23.027	100wt% of the LOI is CO2		0.14071
(Librandi et al., 2017)	44.7	12.6	3.3	22	9.6	0.3	0.2				0.598016	1.36	44.7	0.797118	0.598016	0.00679425	0.790324	44.319	0.790324	0.790324	34.7814	0.0135885		0.78353	34.4824	100wt% of the LOI is CO2		0.299008
(Chang et al., 2018)	47.6	14.8	3.4	21.7	6.6			1.5	0.3		2.19859	5	47.6	0.848833	2.19859	0.0249789	0.823854	46.1993	0.823854	0.823854	36.257	0.0499577		0.798875	35.1577	100wt% of the LOI is CO2		1.09929
(Chang et al., 2013)	41.2	10.6	2.2	24.4	9.2	0	0	2.9	0.1		0.624399	0.014	41.2	0.734704	0.624399	0.007094	0.72761	40.8022	0.72761	0.72761	32.0214	0.014188		0.720516	31.7092	100wt% of the LOI is CO2		0.3122
(Li et al., 2018)	36.7	11.8	4.4	36.1	4.5	0	0.1		0.4		0.272625	0.62	36.7	0.654457	0.272625	0.00309738	0.65136	36.5263	0.65136	0.65136	28.6657	0.00619476		0.648263	28.5294	100wt% of the LOI is CO2		0.136313
(Zhao et al., 2020)	43.41	16.6	7.33	18.44	7.5						1.51		43.41	0.774114	1.51	0.0171556	0.756959	42.448	0.756959	0.756959	33.313	0.0343112		0.739803	32.558	100wt% of the LOI is CO2		0.755
Average	43.7673	12.44	3.20929	25.076	7.00714	0.1	0.416667	2.35	0.25		1.15809		43.7673	0.780486	1.15809	0.0131575	0.767329	43.0295	0.767329	0.767329	33.7694	0.0263149		0.754171	33.1903	100wt% of the LOI is CO2		0.579047
Standard Deviation	5.71271	2.57496	1.51789	4.63808	2.16975	0.11547	0.71278	0.715891	0.125831		0.809551		5.71271	0.101873	0.859586	0.00976602	0.0990926	5.55682	0.0990926	0.0990926	4.36097	0.019532		0.0823406	4.27849
Ground Granulated Blast Furnace Slag (GGBFS)
(Dung et al., 2020)	45.3	27.2	12.6	0.3	6.9	3.3			3.9		0.9		45.3	0.807818	0.9	0.0102252	0.797593	44.7266	0.797593	0.797593	35.1013	0.0204504		0.787367	34.6513	100wt% of the LOI is CO2
(Mo & Panesar, 2013)	37.9	37.2	8.7	0.4	11.4	0.4	0.4		2.7		0.8		37.9	0.675856	0.8	0.00908905	0.666767	37.3903	0.666767	0.666767	29.3438	0.0181781		0.657678	28.9438	100wt% of the LOI is CO2
(Ukwattage et al., 2016)	42.5	31.9	13	0.3	4.8	0.4			4		-		42.5	0.757886	0	0	0.757886	42.5	0.757886	0.757886	33.3538	0		0.757886	33.3538	100wt% of the LOI is CO2
(Wang et al., 2019)	42	33	12	1	6						-		42	0.74897	0	0	0.74897	42	0.74897	0.74897	32.9614	0		0.74897	32.9614	100wt% of the LOI is CO2
(Zhao et al., 2020)	34.3	35.7	16.5	0.5	9.4				1.7		-		34.3	0.611659	0	0	0.611659	34.3	0.611659	0.611659	26.9185	0		0.611659	26.9185	100wt% of the LOI is CO2
(Huseien et al., 2019)	51.8	30.8	10.9	0.6	4.6	0.4	0.5		0.1		0.2		51.8	0.92373	0.2	0.00227226	0.921458	51.6726	0.921458	0.921458	40.5524	0.00454452		0.919185	40.4524	100wt% of the LOI is CO2
(Mun et al., 2013)	47.2	31.1	13.8	0.4	3.3	0.5	0.2				-		47.2	0.8417	0	0	0.8417	47.2	0.8417	0.8417	37.0424	0		0.8417	37.0424	100wt% of the LOI is CO2
(Kim et al., 2019)	51.7	30.5	11.1	0.6	2.6						0.2	0.2	51.7	0.921947	0.2	0.00227226	0.919674	51.5726	0.919674	0.919674	40.4739	0.00454452		0.917402	40.3739	100wt% of the LOI is CO2
Average	44.0875	32.175	12.325	0.5125	6.125	1	0.366667		2.48		0.525		44.0875	0.786196	0.525	0.00596469	0.780231	43.753	0.780231	0.780231	34.3372	0.0119294		0.774266	34.0747	100wt% of the LOI is CO2		0.2625
Standard Deviation	5.80462	2.93758	2.14811	0.214695	2.82079	1.15065	0.124722		1.45931		0.326917		5.80462	0.103512	0.349777	0.00397392	0.103782	5.81977	0.103782	0.103782	4.56733	0.00794785		0.0955637	4.58586
Argon Oxygen Decarburization Slag (AODS)
(Salman et al., 2014)	54.5	34.1	1.1	0.3	8			-			-		54.5	0.971878	0	0	0.971878	54.5	0.971878	0.971878	42.7714	0		0.971878	42.7714	100wt% of the LOI is CO2
(Baciocchi et al., 2015)	56.4	30.3	1.3	-	2.4			-			1.75887	4	56.4	1.00576	1.75887	0.0199831	0.985777	55.2794	0.985777	0.985777	43.3831	0.0399662		0.965794	42.5036	100wt% of the LOI is CO2
(Wang et al., 2020)	65.8	24.2	1.7	-				0			-		65.8	1.17339	0	0	1.17339	65.8	1.17339	1.17339	51.6396	0		1.17339	51.6396	100wt% of the LOI is CO2
(Moon et al., 2018)	54.3	17.7	6.4	3	9.2	0.2	0.1	-	0.4		1.7		54.3	0.968311	1.7	0.0193142	0.948997	53.2169	0.948997	0.948997	41.7644	0.0386285		0.929683	40.9144	100wt% of the LOI is CO2
Average	57.75	26.575	2.625	1.65	6.53333	0.2	0.1	0	0.4		1.72944		57.75	1.02983	1.72944	0.0196487	1.01019	56.6482	1.01019	1.01019	44.4572	0.0392973		0.990537	43.5925	100wt% of the LOI is CO2		0.864718
Standard Deviation	4.71937	6.22309	2.19018	1.35	2.96348	0	0	0	0		0.0294358		4.71937	0.0841588	0.864968	0.00982718	0.0895207	5.02005	0.0895207	0.0895207	3.93972	0.0196544		0.0645045	4.20703
Electric Arc Furnace Slag (EAFS)
(Librandi et al., 2019) [a],[b]	45	36	3.8	0.6	12		0.4	0.2	0.3		0.4		45	0.802468	0.4	0.00454452	0.797924	44.7452	0.797924	0.797924	35.1158	0.00908905		0.793379	34.9158	100wt% of the LOI is CO2
(Mahoutian & Shao, 2016)	39.1	12.5	6.9	19.5	10.6	0	0	0.4			0	0	39.1	0.697256	0	0	0.697256	39.1	0.697256	0.697256	30.6855	0		0.697256	30.6855	100wt% of the LOI is CO2
(Baciocchi et al., 2015)	49.3	28.1	3.9	4.6	4.1	0	0.5	-			1.53901	3.5	49.3	0.879148	1.53901	0.0174852	0.861663	48.3195	0.861663	0.861663	37.9209	0.0349704		0.844178	37.1514	100wt% of the LOI is CO2
Average	44.4667	25.5333	4.86667	8.23333	8.9	0	0.3	0.3	0.3		0.646338		44.4667	0.792957	0.646338	0.00734324	0.785614	44.0549	0.785614	0.785614	34.5741	0.0146865		0.778271	34.2509	100wt% of the LOI is CO2		0.323169
Standard Deviation	4.18117	9.76399	1.43836	8.13238	3.4419	0	0.216025	0.1	0		0.651998		4.18117	0.0745613	0.651998	0.00740755	0.0676811	3.79535	0.0676811	0.0676811	2.97858	0.0148151		0.0597462	2.68124
Demetalization Slag (DMS)
(Nielsen et al., 2020) [b]	44.5	29.7	3.9	2.3	10.9	0.2	0.7	0.6	0.4		1		44.5	0.793552	1	0.0113613	0.78219	43.8629	0.78219	0.78219	34.4234	0.0227226		0.770829	33.9234	100wt% of the LOI is CO2
(Nielsen et al., 2020) [b]	47.5	26.5	3	0.7	10.5	0.2	0.7	0.6	0.9		6.3		47.5	0.84705	6.3	0.0715763	0.775473	43.4862	0.775473	0.775473	34.1278	0.143153		0.703897	30.9778	100wt% of the LOI is CO2
(Nielsen et al., 2020) [b]	47.2	27.6	3.4	1.5	10.8	0.2	0.7	0.6	0.9		3		47.2	0.8417	3	0.0340839	0.807616	45.2887	0.807616	0.807616	35.5424	0.0681679		0.773532	34.0424	100wt% of the LOI is CO2
Average	46.4	27.9333	3.43333	1.5	10.7333	0.2	0.7	0.6	0.733333		3.43333		46.4	0.827434	3.43333	0.0390072	0.788427	44.2126	0.788427	0.788427	34.6979	0.0780143		0.749419	32.9812	100wt% of the LOI is CO2		1.71667
Standard Deviation	1.34907	1.32749	0.368179	0.653197	0.169967	2.77556e-17	1.11022e-16	0	0.235702		2.1853		1.34907	0.0240575	2.1853	0.0248279	0.0138432	0.776287	0.0138432	0.0138432	0.609227	0.0496559		-0.0255983	1.41744
Unspecified Steel Slag
(Chang et al., 2019)	47.1	14.6	3.7	22	7.3			-	0.3		-		47.1	0.839917	0	0	0.839917	47.1	0.839917	0.839917	36.9639	0		0.839917	36.9639	100wt% of the LOI is CO2
(Hou et al., 2020)	39.5	17.9	5.7	23	1.7			-	0.5		2.9		39.5	0.704389	2.9	0.0329478	0.671441	37.6524	0.671441	0.671441	29.5494	0.0658956		0.638493	28.0994	100wt% of the LOI is CO2
(Shen et al., 2020) [c]	42.2	12.8	3.2	25.9	9.2			1.5			-		42.2	0.752537	0	0	0.752537	42.2	0.752537	0.752537	33.1184	0		0.752537	33.1184	100wt% of the LOI is CO2
(Humbert et al., 2019)	30.2	14.2	12	29.5	5.6			-			-		30.2	0.538545	0	0	0.538545	30.2	0.538545	0.538545	23.7008	0		0.538545	23.7008	100wt% of the LOI is CO2
(Humbert et al., 2019)	30.9	13.7	10.7	28.3	4.7			-			-		30.9	0.551028	0	0	0.551028	30.9	0.551028	0.551028	24.2502	0		0.551028	24.2502	100wt% of the LOI is CO2
(Chang et al., 2011)	42.4	33.9	14.4	0.4	6.4			-	0.5		-		42.4	0.756103	0	0	0.756103	42.4	0.756103	0.756103	33.2753	0		0.756103	33.2753	100wt% of the LOI is CO2
(Chang et al., 2011)	38.8	34.9	15.8	2	5.6			-	0.5		-		38.8	0.691906	0	0	0.691906	38.8	0.691906	0.691906	30.4501	0		0.691906	30.4501	100wt% of the LOI is CO2
(Mo et al., 2016)	42.4	11	1.6	27.4	7.2			2.1	0.1		-		42.4	0.756103	0	0	0.756103	42.4	0.756103	0.756103	33.2753	0		0.756103	33.2753	100wt% of the LOI is CO2
(Moumaaza et al., 2020)	43.7	37.4	10.8	0.5	6.5	0.4	0.5	-	0.1		1.5		43.7	0.779286	1.5	0.017042	0.762244	42.7443	0.762244	0.762244	33.5456	0.0340839		0.745202	32.7956	100wt% of the LOI is CO2
Average	39.6889	21.1556	8.65556	17.6667	6.02222	0.4	0.5	1.8	0.333333		2.2		39.6889	0.707757	2.2	0.0249949	0.682762	38.2873	0.682762	0.682762	30.0477	0.0499898		0.657767	30.6588	100wt% of the LOI is CO2		-0.611111
Standard Deviation	5.37617	10.2508	4.90852	12.0237	1.95151	0	0	0.3	0.179505		0.7		5.37617	0.0958712	0.972333	0.011047	0.0952213	5.33973	0.0952213	0.0952213	3.7949	0.022094		0.0737773	3.84392
Air Pollution Control Lime (APC)
(Cappai et al., 2012) [a]	43.1	6.4	1.3	0.3	0	1.7	2.7	-	0	10.4	29.1		43.1	0.768586	29.1	0.330614	0.437972	24.5601	0.437972	0.437972	19.2747
(Baciocchi et al., 2009) [b]	49	2.2	0.4	0.1	1.4	0.7	5.2	-	8.4	18	21.4		49	0.873799	21.4	0.243132	0.630666	35.3659	0.630666	0.630666	27.755
(Ashraf et al., 2019)	55.5	1.8	0.2	0.2	1.1	0.5	0.4	0.1	0.4	17.3	18.4		55.5	0.989711	18.4	0.209048	0.780662	43.7772	0.780662	0.780662	34.3562
(Ashraf et al., 2019)	41.1	1.8	1.4	0.4	4.9	0.2	0.9	0.3	10.8	5.9	16.5		41.1	0.732921	16.5	0.187462	0.545459	30.5877	0.545459	0.545459	24.0051
Average	47.175	3.05	0.825	0.25	1.85	0.775	2.3	0.2	4.9	12.9	21.35		47.175	0.841254	21.35	0.242564	0.59869	33.5727	0.59869	0.59869	26.3477
Standard Deviation	5.61577	1.941	0.530919	0.111803	1.83644	0.562917	1.88016	0.1	4.77807	5.01548	4.80338		5.61577	0.100144	4.80338	0.0545727	0.1253	7.02644	0.1253	0.1253	5.51433
Bottom Ash (BA) (from MSW)
(Chang et al., 2015)	21.1	44.9	9.3	8.5	2.1	0.9	5	2.6	1.3		-		21.1	0.376268	0	0	0.376268	21.1	0.376268	0.376268	16.5592
(Chang et al., 2015)	16.4	50.7	8.7	9.3	1.9	0.8	5.9	2.3	0.8		-		16.4	0.292455	0	0	0.292455	16.4	0.292455	0.292455	12.8707
(Chang et al., 2015)	18.3	45	9.5	11.8	2.1	0.8	5.2	2.6	0.9		-		18.3	0.326337	0	0	0.326337	18.3	0.326337	0.326337	14.3618
(Bruck et al., 2019) [a]	33.9	27.6	6.6	4.2	2.2	6.8	2.2	-	8	1.3	-		33.9	0.604526	0	0	0.604526	33.9	0.604526	0.604526	26.6046
(Huang et al., 2018)	24.4	43.8	14.2	6.2	3.3	2.5	2.2	-			1.6		24.4	0.435116	1.6	0.0181781	0.416938	23.3806	0.416938	0.416938	18.349
(Gunning et al., 2010)	33.1	5.2	14.5	7.9	2.8	1.1	2.2	1.9	27.9		-		33.1	0.59026	0	0	0.59026	33.1	0.59026	0.59026	25.9767
Average	24.5333	36.2	10.4667	7.98333	2.4	2.15	3.78333	2.35	7.78	1.3	1.6		24.5333	0.437494	1.6	0.0181781	0.419316	23.514	0.419316	0.419316	18.4537
Standard Deviation	6.80604	15.5783	2.90325	2.38287	0.489898	2.16237	1.60667	0.287228	10.4202	0	0		6.80604	0.12137	0.596285	0.00677458	0.121618	6.81996	0.121618	0.121618	5.35228
Paper Sludge Incineration Ash (PSIA)
(Gunning et al., 2010)	54.9	20.8	9.3	4.7	1.6	0.7	0.1	0.2	6.4		-		54.9	0.979011	0	0	0.979011	54.9	0.979011	0.979011	43.0853
(Gunning et al., 2010)	65.8	19.7	8.3	0.8	1.3	0.3	2.1	0.2	0.5		-		65.8	1.17339	0	0	1.17339	65.8	1.17339	1.17339	51.6396
(Gunning et al., 2010)	45	25	19	1.1	5.3	1	1.2	0.4	0.8		-		45	0.802468	0	0	0.802468	45	0.802468	0.802468	35.3158
(Gunning et al., 2010)	60	23.8	5.5	1.7	1.4	0.2	0.3	0.7	5.1		-		60	1.06996	0	0	1.06996	60	1.06996	1.06996	47.0878
(Gunning et al., 2010)	69.6	10	6.8	1	1.7	0	0	2	7		-		69.6	1.24115	0	0	1.24115	69.6	1.24115	1.24115	54.6218
(Gunning et al., 2010)	67.4	15.5	8.8	0.9	2.1	0	0	1.9	2		-		67.4	1.20192	0	0	1.20192	67.4	1.20192	1.20192	52.8952
(Pachamuthu & Thangaraju, 2017)	37.42	35.25	7.09	2.83	14.39	0.85	0.81		0.69		0.63		37.42	0.667297	0.63	0.00715763	0.660139	37.0186	0.660139	0.660139	29.0521
(Dri, 2014)	57	17.5	-	2.85	3.3	1	0.5		4		2.7		57	1.01646	2.7	0.0306755	0.985784	55.2798	0.985784	0.985784	43.3834
Average	57.14	20.9438	9.25571	1.985	3.88625	0.50625	0.62625	0.9	3.31125		1.665		57.14	1.01896	1.665	0.0189166	1.00004	56.0792	1.00004	1.00004	44.0107
Standard Deviation	10.5178	7.00096	4.1559	1.28693	4.16441	0.4019	0.68178	0.761577	2.49051		1.035		10.5178	0.18756	0.887467	0.0100828	0.189549	10.6293	0.189549	0.189549	8.34184
Phosphogypsum & Red Gypsum (PG & RG)
(Shen et al., 2020)	38.2	5	2.8	1.3	0.1			1.9	49.7		-		38.2	0.681206	0	0	0.681206	38.2	0.681206	0.681206	29.9792
(Zhao et al., 2015)	33.6	6.3	0.6	0.3				0.7	56.9		-		33.6	0.599176	0	0	0.599176	33.6	0.599176	0.599176	26.3691
(Romero-Hermida et al., 2017)	32	2.5	0.2	-		0	0	0.7	46		18.4		32	0.570644	18.4	0.209048	0.361596	20.2772	0.361596	0.361596	15.9135
(Rahmani et al., 2020)	33.1	-	-	29.2				-	29.9		0.1		33.1	0.59026	0.1	0.00113613	0.589124	33.0363	0.589124	0.589124	25.9267
Average	34.225	4.6	1.2	10.2667	0.1	0	0	1.1	45.625		9.25		34.225	0.610322	9.25	0.105092	0.505229	28.3317	0.505229	0.505229	22.2346
Standard Deviation	2.36683	1.57692	1.1431	13.3941	0	0	0	0.565685	9.88872		9.15		2.36683	0.0422068	7.9531	0.0903577	0.118763	6.65986	0.118763	0.118763	5.22663
Ceramic Wastes-
(Martin et al., 2018)	14.8	56.8	16.6	5.4	1.9	2.6	0.6	0.1	0.3		0.8		14.8	0.263923	0.8	0.00908905	0.254834	14.2903	0.254834	0.254834	11.215
(Martin et al., 2018)	24.1	51.4	11.2	4.4	2.1	2.1	0.6	0.2	1.3		3.7		24.1	0.429766	3.7	0.0420369	0.387729	21.7427	0.387729	0.387729	17.0636
(Martin et al., 2018)	20.4	38.4	13.3	4.8	3.9	2.5	0.6	0.1	8.2		8.1		20.4	0.363786	8.1	0.0920266	0.271759	15.2394	0.271759	0.271759	11.9598
(Martin et al., 2018)	23.8	50.6	11	4.4	2	2.1	0.5	0.2	1.3		3.6		23.8	0.424416	3.6	0.0409007	0.383516	21.5064	0.383516	0.383516	16.8781
(Martin et al., 2018)	16.8	39.8	12.1	5.4	2.3	2.1	0.6	0.1	2.3		17.8		16.8	0.299588	17.8	0.202231	0.0973567	5.45947	0.0973567	0.0973567	4.28457
Average	19.98	47.4	12.84	4.88	2.44	2.28	0.58	0.14	2.68		6.8		19.98	0.356296	6.8	0.0772569	0.279039	15.6477	0.279039	0.279039	12.2802
Standard Deviation	3.70643	7.11843	2.04802	0.448999	0.741889	0.222711	0.04	0.0489898	2.83154		5.97562		3.70643	0.0660953	5.97562	0.0678909	0.106185	5.95454	0.106185	0.106185	4.6731
Glass Powders (GP)
(He et al., 2018) [b]	12.1	73.3	1.1	0.3	1.2	0.8	10.5	-	0.2		-		12.1	0.215775	0	0	0.215775	12.1	0.215775	0.215775	9.49603
(Siriwardena et al., 2015)	9.7	72.5	0.4	0.2	3.3	0.1	13.7	-	-		-		9.7	0.172976	0	0	0.172976	9.7	0.172976	0.172976	7.61252
(Kim et al., 2018)	8.91	71	1.47	0.07	4.04	0.83	13.1		0.24		-		8.91	0.158889	0	0	0.158889	8.91	0.158889	0.158889	6.99253
(Ortega et al., 2018)	18.18	64.32	2.9			1.56	13.03				-		18.18	0.324197	0	0	0.324197	18.18	0.324197	0.324197	14.2676
(Kou & Hing, 2012)	10.6	71.4	1.4	0.2	2.5	0.5	12.7		0.1		0.4		10.6	0.189026	0.4	0.00454452	0.184481	10.3452	0.184481	0.184481	8.11884
(Giro-Paloma et al., 2021)	9.37	70.78	4.81	0.57	1.61	0.94	11.15	0.04			0.99		9.37	0.167092	0.99	0.0112477	0.155844	8.73926	0.155844	0.155844	6.85854
(Torres-Carrasco et al., 2015)	11.75	70.71	2.05	0.52	1.17	1.08	11.71				0.83		11.75	0.209533	0.83	0.00942989	0.200103	11.2212	0.200103	0.200103	8.80635
Average	11.5157	70.5729	2.01857	0.31	2.30333	0.83	12.27	0.04	0.18		0.74		11.5157	0.205355	0.74	0.00840737	0.196948	11.0443	0.196948	0.196948	8.66749
Standard Deviation	2.93594	2.70391	1.34786	0.179629	1.08248	0.422611	1.08214	0	0.0588784		0.249132		2.93594	0.0523555	0.400882	0.00455454	0.0538029	3.01711	0.0538029	0.0538029	2.36781
Bauxite Wastes
(Gunning et al., 2010)	0.1	3.4	79.6	13.6	0	0.1	0	0.3	0.4		-		0.1	0.00178326	0	0	0.00178326	0.1	0.00178326	0.00178326	0.0784796	0		0.00178326	0.0784796	35wt% of the LOI is CO2		0
(Diaz et al., 2015)	4.8	8.2	28	40.4			6	-	-		-		4.8	0.0855966	0	0	0.0855966	4.8	0.0855966	0.0855966	3.76702	0		0.0855966	3.76702	35wt% of the LOI is CO2		0
(Shaik & Kommineni, 2020)	2.87	17.6	28.56	23.9			10.55				0.56		2.87	0.0511796	0.56	0.00636233	0.0448173	2.51322	0.0448173	0.0448173	1.97236	0.00445363		0.046726	2.05636	35wt% of the LOI is CO2		-0.084
(Agrawal et al., 2018)	1.43	8,32	16.58	36.26			6				9.1		1.43	0.0255007	9.1	0.103388	0	0	0	0	0	0.0723716		-0.0468709	-2.06274	35wt% of the LOI is CO2		2.06274
(Guo et al., 2019)	13.3	19.1	23.4	15.7	1.3		9.4				15.3		13.3	0.237174	15.3	0.173828	0.0633458	3.55224	0.0633458	0.0633458	2.78779	0.12168		0.115494	5.08279	35wt% of the LOI is CO2		-2.295
(Chinta et al., 2018)	2.5	8.34	14.3	53.8			4.3				-		2.5	0.0445816	0	0	0.0445816	2.5	0.0445816	0.0445816	1.96199	0		0.0445816	1.96199	35wt% of the LOI is CO2		0
(Wang et al., 2019)	38.09	18.1	9.18	6.66			4				16.96		38.09	0.679245	16.96	0.192688	0.486557	27.2846	0.486557	0.486557	21.4129	0.134882		0.544363	23.9569	35wt% of the LOI is CO2		-2.544
(Wang et al., 2019)	40.78	22.67	7.68	10.97	1.77	0.38	2.93				11.77		40.78	0.727214	11.77	0.133723	0.593492	33.2812	0.593492	0.593492	26.119	0.0936059		0.633609	27.8845	35wt% of the LOI is CO2		-1.7655
(Wang et al., 2019)	20.88	8.34	17.67	28.3	0.65	0.06	2.29				13.88		20.88	0.372345	13.88	0.157695	0.21465	12.0369	0.21465	0.21465	9.44654	0.110387		0.261959	11.5285	35wt% of the LOI is CO2		-2.082
(Mombelli et al., 2019)	5.54	9.8	16.3	20.89	0.15	0.08	10.39	0.15	0.3	0.27	29.78		5.54	0.0987927	29.78	0.33834	0	0	0	0	0	0.236838		-0.138045	-6.07523	35wt% of the LOI is CO2		6.07523
(Ahmed et al., 2020)	12.11	19.41	20.77	18.15	0.62	0.14	3.78				17		12.11	0.215953	17	0.193142	0.0228108	1.27916	0.0228108	0.0228108	1.00388	0.1352		0.0807534	3.55388	35wt% of the LOI is CO2		-2.55
Average	12.9455	13.496	23.8218	24.4209	0.748333	0.152	5.42182	0.225	0.35	0.27	14.2937		12.9455	0.230851	14.2937	0.162396	0.0684557	3.83879	0.0684557	0.0684557	3.01266	0.113677		0.117174	5.15673	35wt% of the LOI is CO2		-2.14406
Standard Deviation	13.8177	6.20796	18.7643	13.5353	0.6181	0.11703	3.28723	0.075	0.05	0	7.72496		13.8177	0.246406	9.16104	0.104081	0.197792	11.0916	0.197792	0.197792	8.70462	0.072857		0.173549	7.6377
Drinking Water / Sewage Sludge Ash (WWSA)
(Liu et al., 2020)	5.4	26.4	28.3	7.7	1.1	1.2		-	0.5		29.5		5.4	0.0962962	29.5	0.335159	0	0	0	0	0
(Wang et al., 2018)	11	27.3	13.7		3.5	2.1	6.5	9.2			1.2		11	0.196159	1.2	0.0136336	0.182525	10.2355	0.182525	0.182525	8.03275
(Gunning et al., 2010)	14.8	39.9	11.2	5.6	2.9	2.3	0.7	21.2	0.3		-		14.8	0.263923	0	0	0.263923	14.8	0.263923	0.263923	11.615
(Piasta & Lukawska, 2016)	12.9	16.6	5.1	9.1	3.8	2.8	3.5	15	2.1	0.01	-		12.9	0.230041	0	0	0.230041	12.9	0.230041	0.230041	10.1239
(Merino et al., 2007)	21.05	25.4	7.64	20	1.63	0.78	0.48	14.02			8.35		21.05	0.375377	8.35	0.094867	0.28051	15.7301	0.28051	0.28051	12.345
(Bouzid et al., 2008)	20.98	19.95	9.02	2.07	2.47	23.05	0.92	16.6	9		7.31		20.98	0.374128	7.31	0.0830512	0.291077	16.3227	0.291077	0.291077	12.81
(Kepys et al., 2021)	15.93	37.8	4.48	5.53	3.94	1.65	0.59	26.4	2.07		0		15.93	0.284074	0	0	0.284074	15.93	0.284074	0.284074	12.5018
Average	14.58	27.6214	11.3486	8.33333	2.76286	4.84	2.115	17.07	2.794	0.01	9.272		14.58	0.26	9.272	0.105342	0.154658	8.67273	0.154658	0.154658	6.80632
Standard Deviation	5.13535	7.93923	7.54321	5.65183	1.0112	7.4607	2.22019	5.47496	3.19383	0	10.6301		5.13535	0.0915768	9.91257	0.11262	0.0960985	5.38891	0.0960985	0.0960985	4.2292
[truncated: 2 more columns]

## Sheet: Tab 7
Title: CO2 uptake potential
Description: Calculated CO2 uptake potentials of carbonatable solid materials, 2020
General notes:
Carbonatable solid material type		Base material			Unit	CO2 uptake of base material		Unit
		Lower	Upper	Average		Average	Std. dev.				Lower potential CO2 uptake, 2020 (Gt/y)	Upper potential CO2 uptake, 2020 (Gt/y)	Average potential CO2 uptake, 2020 (Gt/y)
Cement Kiln Dust	CKD	0.0637371	0.328254	0.195995	Gt/y	31.6737	10.4013	g CO2/100 g		CKD	0.0201879	0.10397	0.0620789
Cement Bypass Dust	CBD	0.00285505	0.0326402	0.0177476	Gt/y	36.2949	12.4817	g CO2/100 g		CBD	0.00103624	0.0118467	0.00644147
Concrete Slurry Waste	CSW	0.177963	0.266944	0.222453	Gt/y	23.5576	2.49155	g CO2/100 g		CSW	0.0419237	0.0628856	0.0524046
EOL binder in concrete and mortar	EOLb	1.25246	1.53078	1.39162	Gt/y	6.59695	4.18735	g CO2/100 g		EOLb	0.082624	0.100985	0.0918045
…EOL binder in concrete	EOLcb	0.663066	0.810414	0.73674	Gt/y	6.59695	4.18735	g CO2/100 g		EOLcb	0.0437421	0.0534626	0.0486024
…EOL binder in mortar	EOLmb	0.589392	0.720368	0.65488	Gt/y	6.59695	4.18735	g CO2/100 g		EOLmb	0.0388819	0.0475223	0.0432021
Blast Furnace Slag	BFS	0.306721	0.460081	0.383401	Gt/y	34.3372	4.56733	g CO2/100 g		BFS	0.105319	0.157979	0.131649
Basic Oxygen Furnace Slag	BOFS	0.140296	0.210444	0.17537	Gt/y	33.7694	4.36097	g CO2/100 g		BOFS	0.0473771	0.0710656	0.0592214
Electric Arc Furnace Slag	EAFS	0.074936	0.112404	0.09367	Gt/y	34.5741	2.97858	g CO2/100 g		EAFS	0.0259084	0.0388627	0.0323855
Coal ashes	FAs	0.20445	1.15855	0.6815	Gt/y	9.64768	9.49989	g CO2/100 g		FAs	0.0197247	0.111773	0.0657489
Air Pollution Control Residues	APCRs	0.00272195	0.00949905	0.0061105	Gt/y	26.3477	5.51433	g CO2/100 g		APCRs	0.000717172	0.00250279	0.00160998
Incineration Bottom Ash	BA	0.053328	0.079992	0.06666	Gt/y	18.4537	5.35228	g CO2/100 g		BA	0.00984097	0.0147615	0.0123012
Paper Sludge Incineration Ash	PSIA	0.0122094	0.0308826	0.021546	Gt/y	44.0107	8.34184	g CO2/100 g		PSIA	0.00537345	0.0135917	0.00948255
Phosphogypsum	PG	0.35559	0.43461	0.3951	Gt/y	22.2346	5.22663	g CO2/100 g		PG	0.0790642	0.096634	0.0878491
Glass Powders	GP	0.0979253	0.119686	0.108806	Gt/y	8.66749	2.36781	g CO2/100 g		GP	0.00848766	0.0103738	0.00943073
Bauxite Wastes	BX	0.134089	0.163887	0.148988	Gt/y	3.01266	8.70462	g CO2/100 g		BX	0.00403965	0.00493735	0.0044885
Drinking Water/Sewage Sludge Ash	SSA	0.00949925	0.0246006	0.0170499	Gt/y	6.80632	4.2292	g CO2/100 g		SSA	0.00064655	0.0016744	0.00116047
											0.452271	0.803843	0.628057

## Sheet: Tab 8
Title: Composite PC
Description: Unit process data for Composite Portland cement (clinker-to-cement ratio = 0.75)
General notes: Assumes environmental impacts of blending are negligible
Source:
Miller et al., Cement and Concrete Research, 114, 115–124 (2018)
Flow	Value	Unit	Notes
Reference product
Composite Portland cement	1	kg	Clinker-to-cement ratio = 0.75
Inputs from technosphere
Fine limestone	0.05	kg	Derived here
Ground granulated blast furnace slag	0.15	kg	Derived here
Gypsum	0.05	kg	Ecoinvent v3.8: “market for gypsum, mineral”, Europe (UUID 9e43a01c-7761-3e43-90d3-7c649c98d5da)
Portland cement clinker	0.75	kg	Ecoinvent v3.8: “market for clinker”, Switzerland (UUID 218ea4b1-9fa2-38e6-a677-19adec63da07)
Inputs from technosphere, wastes
Inputs from environment
Emissions to air
Emissions to water
Outputs to technosphere, by-products

## Sheet: Tab 9
Title: PCC
Description: Unit process data for Precipitated calcium carbonate (PCC)
General notes:
Source:
Hargis, C.W.; Chen, I.A.;Devenney, M.; Fernandez, M.J.; Gilliam, R.J.; Thatcher, R.P. Calcium Carbonate Cement: A Carbon Capture, Utilization, and Storage (CCUS) Technique. Materials 2021, 14,2709. https://doi.org/10.3390/ma14112709
Flow	Value	Unit	Notes
Reference product
Precipitated calcium carbonate	1	kg
Inputs from technosphere
Ammonium chloride	0.0320667	kg	Makeup NH4Cl, assuming 2% purge/loss in recycle
Deionised water (Water in NH4Cl Solution)	0.0712594	kg	Makeup Distilled Water, assuming 2% purge/loss in recycle
Electricity, medium voltage	1.08333	kWh	Assumed all mechanical processing and drying can be performed by electrical inputs
Tap water (e.g. Washing)	0.25	kg	Tap water for washing PCC, assuming 0.25kg/kg
Transport	0.960492	t km	Of carbonatable solid waste from source to plant, assumed 300 km via EURO5 lorry
Transport	0	t km	Of CO2-rich flue gas from source to plant. Negligible, assuming the process is situated at source of CO2 (i.e. at a cement plant)
Inputs from technosphere, wastes
Carbonatable solid waste	3.20164	kg	Avoided treatment of carbonatable solid waste, modelled as inert waste, for final disposal (treatment of inert waste, inert material landfill_CH_2021_Allocation, cut-off); example is carbide lime sludge sourced from Gilmour & Company, Inc., Vancouver, WA, USA (25 wt. % solid, 70wt. % CaO, 25 wt.% LOI)
Flue (Input to carbonation process)	1.6248	kg	Flue flowrate adjusted to achieve 85% removal of CO2 (typical for some NH4OH absorbers).
… of which O2	0.0386307	kg	Assumed 2.4 wt% of Flue, indicative of flue from cement production; not included in LCA model
… of which N2	1.00083	kg	Assumed 61.6 wt% of Flue, representative of flue from cement production; not included in LCA model
… of which CO2	0.517315	kg	Assumed 31.8 wt% of Flue, representative of flue from cement production
… of which H2O	0.0680236	kg	Assumed 4.2 wt% of Flue, representative of flue from cement production; not included in LCA model
Inputs from environment
Emissions to air
Flue (Exhausted from carbonation process)	1.18508	kg	Flue flowrate adjusted to achieve 85% removal of CO2 (typical for some NH4OH absorbers).
… of which O2	0.0386307	kg	Not included in LCA model
… of which N2	1.00083	kg	Not included in LCA model
… of which CO2	0.0775973	kg
… of which H2O	0.0680236	kg	Not included in LCA model
Emissions to water
Ammonium chloride	0.0288801	kg	Assumed as the NH4Cl lost in purge (2%), minus residual in solids. Modelled as "ammonium, ion" to water, unspecified
Water	0.321259	kg	Total water lost in purge (2%) and washing water. Modelled as "waster water" to water, unspecified
Outputs to technosphere, by-products
Insoluble impurities	0.0560287	kg	Minerals and other oxides etc. not soluble in the NH4Cl solution; assumed inert waste for landfilling

## Sheet: Tab 10
Title: Composite PC PCC
Description: Unit process data for composite Portland cement with precipitated calcium carbonate (clinker-to-cement ratio = 0.75)
General notes: Assumes environmental impacts of blending are negligible
Source:
Derived here
Flow	Value	Unit	Notes
Reference product
Composite Portland cement with precipitated calcium carbonate	1	kg	Clinker-to-cement ratio = 0.75
Inputs from technosphere
Precipitated calcium carbonate	0.2	kg	Derived here
Gypsum	0.05	kg	Ecoinvent v3.8: “market for gypsum, mineral”, Europe (UUID 9e43a01c-7761-3e43-90d3-7c649c98d5da)
Portland cement clinker	0.75	kg	Ecoinvent v3.8: “market for clinker”, Switzerland (UUID 218ea4b1-9fa2-38e6-a677-19adec63da07)
Inputs from technosphere, wastes
Inputs from environment
Emissions to air
Emissions to water
Outputs to technosphere, by-products

[truncated: 28 more sheets: Tab 11, Tab 12, Tab 13, Tab 14, Tab 15, Tab 16, Tab 17, Tab 18, Tab 19, Tab 20, Tab 21, Tab 22, Tab 23, Tab 24, Tab 25, Tab 26, Tab 27, Tab 28, Tab 29, Tab 30 …]
